# Supplementary material for: Facioscapulohumeral dystrophy transcriptome signatures correlate with different stages of disease and are marked by different MRI biomarkers
Source: Sci Rep. 2022 Jan 26;12:1426. doi: 10.1038/s41598-022-04817-8 (PMC8791933; doi:10.1038/s41598-022-04817-8)
Supplement: Supplementary file 1 — Supplementary Table S1. [file 41598_2022_4817_MOESM1_ESM.xlsx]

## Sheet: Suppl.Table S1
Supplementary Table S1: Complete overview of all collected muscle biopsies and associated metadata Facioscapulohumeral dystrophy transcriptome signatures correlate with different stages of disease and are marked by different MRI biomarkers Van den Heuvel, A & Lassche, S et al submission ID: 631a14da-1e22-4289-88d4-f5e7e5973f60
		SampleID	Batch	FSHD1 or 2	Muscle VL: Vastus Lateralis TA: Tibialis Anterior	Sex	Age (years)	BMI	Repeat units	Ricci_CSS	Fat fraction	TIRM	Total Read Count (Raw)	Total Gene Expr	DUX4 signature (cumulative normalized read count)	PAX7 score	MRC	Disease duration (years)	6-MWT (m)	MFM	Histopathology sum-score	Inflammation score
	1	CTRL-01_VL	2	CTRL	VL	Male	44	26.64	CTRL	CTRL	2	Neg	25138526	25261	4.92345	-7.44132	5	CTRL	465	1	3	0
	2	CTRL-01_TA	2	CTRL	TA	Male	44	26.64	CTRL	CTRL	4	Neg	25599236	25296	3.52445	-6.9268	5	CTRL	465	1	2	0
	3	CTRL-02_VL	2	CTRL	VL	Male	50	32.1	CTRL	CTRL	8	Neg	24135790	24751	8.97439	-5.95973	5	CTRL	556	0.99	1	0
	4	CTRL-02_TA	2	CTRL	TA	Male	50	32.1	CTRL	CTRL	NA *	Neg	24042998	25236	6.28082	-6.54874	5	CTRL	556	0.99	3	0
	5	CTRL-03_VL	2	CTRL	VL	Male	50	25.76	CTRL	CTRL	1	Neg	25218761	25372	8.58208	-5.96703	5	CTRL	548	1	1	0
	6	CTRL-03_TA	2	CTRL	TA	Male	50	25.76	CTRL	CTRL	3	Neg	25624808	25064	3.73363	-6.51047	5	CTRL	548	1	3	0
	7	CTRL-04_VL	2	CTRL	VL	Female	65	24.13	CTRL	CTRL	5	Neg	25823407	24951	2.33296	-6.59361	5	CTRL	535	1	1	0
	8	CTRL-04_TA	2	CTRL	TA	Female	65	24.13	CTRL	CTRL	7	Neg	27036138	25107	7.08711	-7.1793	5	CTRL	535	1	3	0
	9	CTRL-05_VL	2	CTRL	VL	Female	52	37.2	CTRL	CTRL	NA **	NA **	26251640	24711	3.55573	-6.52404	5	CTRL	462	0.99	0	0
	10	CTRL-05_TA	2	CTRL	TA	Female	52	37.2	CTRL	CTRL	1	Neg	25536779	24851	8.59084	-8.72815	5	CTRL	462	0.99	2	0
	11	CTRL-06_VL	2	CTRL	VL	Female	53	21.14	CTRL	CTRL	9	Neg	24509138	25052	6.39987	-6.73245	5	CTRL	533	0.99	1	0
	12	CTRL-06_TA	2	CTRL	TA	Female	53	21.14	CTRL	CTRL	1	Neg	24729462	25460	8.49659	-6.55961	5	CTRL	533	0.99	2	0
	13	CTRL-07_VL	2	CTRL	VL	Female	51	23.26	CTRL	CTRL	3	Neg	24139251	24703	1.2241	-5.36662	5	CTRL	538	0.99	0	0
	14	CTRL-07_TA	2	CTRL	TA	Female	51	23.26	CTRL	CTRL	3	Neg	24855722	26554	7.74557	-7.6013	5	CTRL	538	0.99	3	0
	15	CTRL-08_VL	2	CTRL	VL	Female	62	34.45	CTRL	CTRL	26	Neg	23641349	26258	6.75382	-8.26133	5	CTRL	498	0.97	2	0
	16	CTRL-08_TA	2	CTRL	TA	Female	62	34.45	CTRL	CTRL	7	Neg	25698389	25119	3.65703	-7.26113	5	CTRL	498	0.97	1	0
	17	CTRL-09_VL	2	CTRL	VL	Male	57	26.42	CTRL	CTRL	8	Neg	26857640	25343	2.34561	-6.38944	5	CTRL	600	0.99	2	0
	18	CTRL-09_TA	2	CTRL	TA	Male	57	26.42	CTRL	CTRL	9	Neg	26357806	25704	10.1651	-7.32638	5	CTRL	600	0.99	4	1
	19	CTRL-10_VL	2	CTRL	VL	Female	51	22.9	CTRL	CTRL	3	Neg	25472612	25295	13.6732	-6.95717	5	CTRL	465	0.99	1	0
	20	CTRL-10_TA	2	CTRL	TA	Female	51	22.9	CTRL	CTRL	5	Neg	23955955	25388	1.26766	-6.6521	5	CTRL	465	0.99	2	0
	21	CTRL-11_VL	2	CTRL	VL	Male	58	32.09	CTRL	CTRL	3	Neg	24530473	24726	6.74439	-7.96381	5	CTRL	501	0.99	1	0
	22	CTRL-11_TA	2	CTRL	TA	Male	58	32.09	CTRL	CTRL	3	Neg	25474330	25426	12.4574	-7.23961	5	CTRL	501	0.99	2	0
	23	CTRL-12_VL	2	CTRL	VL	Male	53	21.95	CTRL	CTRL	4	Neg	24164817	24737	5.27995	-6.19371	5	CTRL	461	1	1	0
	24	CTRL-12_TA	2	CTRL	TA	Male	53	21.95	CTRL	CTRL	3	Neg	25689607	25258	10.6603	-6.56618	5	CTRL	461	1	3	0
	25	FSHD-02_VL_re	2	FSHD1	VL	Female	52	27.05	8	7	58	Neg	26086132	27566	467.611	-7.09062	5	14	332	0.86	6	2
	26	FSHD-13_VL_re	2	FSHD1	VL	Male	55	24.97	6	5	0	Pos	34610904	27421	1024.4	-6.51552	5	43	341	0.8	5	1
	27	FSHD-01_VL	1	FSHD1	VL	Male	56	28.99	8	6	3	Neg	33667499	20754	0	-7.37779	5	43	332	0.88	3	0
	28	FSHD-02_VL	1	FSHD1	VL	Female	52	27.05	8	7	58	Neg	55280984	26449	430.133	-7.19747	5	14	332	0.86	6	2
	29	FSHD-02_TA	1	FSHD1	TA	Female	52	27.05	8	7	20	Neg	25191187	23526	34.6074	-8.60878	0	14	332	0.86	7	0
	30	FSHD-03_VL	1	FSHD2	VL	Female	48	21.53	FSHD2	6	5	Neg	24067353	23106	0	-8.19179	4.5	37	478	0.91	4	1
	31	FSHD-03_TA	1	FSHD2	TA	Female	48	21.53	FSHD2	6	6	Neg	32375208	23620	106.157	-6.58999	3.5	37	478	0.91	1	0
	32	FSHD-04_TA	1	FSHD1	TA	Female	44	24.74	5	3	10	Neg	37636661	23862	0.720083	-7.12438	5	12	509	0.94	4	0
	33	FSHD-05_VL	1	FSHD1	VL	Female	49	25.73	Mosaic_2units	8	88	Neg	32735451	26388	20.2588	-8.77672	2.5	35	212	0.69	8	0
	34	FSHD-05_TA	1	FSHD1	TA	Female	49	25.73	Mosaic_2units	8	97	Neg	33647096	25363	29.59	-9.75214	2	35	212	0.69	11	1
	35	FSHD-06_VL	1	FSHD2	VL	Female	57	34.14	FSHD2	6	28	Neg	44830356	23341	5.41292	-6.54701	5	47	319	0.87	2	0
	36	FSHD-06_TA	1	FSHD2	TA	Female	57	34.14	FSHD2	6	6	Neg	48321540	22294	5.21784	-6.88804	5	47	319	0.87	4	0
	37	FSHD-07_VL	1	FSHD1	VL	Male	52	27.47	7	2	0	Neg	28014080	19197	2.10202	-6.48003	5	24	515	1	4	1
	38	FSHD-07_TA	1	FSHD1	TA	Male	52	27.47	7	2	10	Neg	47434789	24850	8.22851	-7.57167	5	24	515	1	6	0
	39	FSHD-08_VL	1	FSHD1	VL	Male	49	22.07	8	4	0	Neg	25669311	22727	66.8967	-7.10083	5	12	500	0.91	1	0
	40	FSHD-08_TA	1	FSHD1	TA	Male	49	22.07	8	4	1	Neg	30129675	23841	51.5524	-7.30236	5	12	500	0.91	2	0
	41	FSHD-09_VL1	3	FSHD2	VL	Male	50	25.6	FSHD2	8	53	Pos	41638155	30273	66.9705	-7.72348	2.5	25	333	0.78	10	1
	42	FSHD-09_VL2	3	FSHD2	VL	Male	50	25.6	FSHD2	8	57	Neg	40770930	29378	174.954	-8.85278	2.5	25	333	0.78	8	0
	43	FSHD-10_TA	1	FSHD2	TA	Male	61	26.5	FSHD2	6	64	NA #	49897036	23208	108.531	-7.10501	4.5	31	321	0.82	7	0
	44	FSHD-11_VL	1	FSHD1	VL	Male	59	21.78	10	2	5	Neg	29167993	24024	3.149	-6.5571	5	39	629	1	1	0
	45	FSHD-11_TA	1	FSHD1	TA	Male	59	21.78	10	2	6	Neg	25076528	21672	7.76578	-7.09867	5	39	629	1	2	1
	46	FSHD-12_VL	1	FSHD1	VL	Female	59	24.81	9	3	1	Neg	25001686	21058	7.42812	-8.08962	5	14	390	0.96	3	0
	47	FSHD-12_TA	1	FSHD1	TA	Female	59	24.81	9	3	5	Neg	27374392	22018	130.127	-8.1087	5	14	390	0.96	4	0
	48	FSHD-13_VL	1	FSHD1	VL	Male	55	24.97	6	5	0	Pos	26931517	23991	714.454	-7.71491	5	43	341	0.8	5	1
	49	FSHD-13_VL2	1	FSHD1	VL	Male	55	24.97	6	5	2	Neg	25301101	22480	62.8896	-7.15998	5	43	341	0.8	4	0
	50	FSHD-14_VL	1	FSHD1	VL	Female	56	19.03	7	8	5	Neg	25069671	21016	3.48937	-5.61354	4	38	128	0.69	4	0
	51	FSHD-14_TA	1	FSHD1	TA	Female	56	19.03	7	8	69	Pos	35136533	22755	76.1473	-7.26101	2	38	128	0.69	3	1
	52	FSHD-15_VL	1	FSHD1	VL	Male	66	20.3	5	0	7 $	Neg	35574310	23670	3.40257	-5.67651	5	asymptomatic	489	1	NA	NA
	53	FSHD-16_VL 1	1	FSHD1	VL	Male	28	21.2	3	6	5 $	Neg	30183592	23264	2.01386	-6.31098	5	15	614	0.95	NA	NA
	54	FSHD-17_VL 1	1	FSHD1	VL	Male	29	21.63	3	7	7 $	Neg	26998845	23539	154.182	-6.63282	5	13	566	0.84	NA	NA
	55	FSHD-18_VL	1	FSHD1	VL	Male	42	26.51	8	1	6 $	Neg	26406338	22344	0	-5.02355	5	1	582	1	NA	NA
	56	FSHD-19_VL 2	1	FSHD1	VL	Male	63	27.77	5	7	25 $	Pos	29642482	24080	32.801	-8.4106	4	18	430	0.86	NA	NA
	57	FSHD-20_VL 3	1	FSHD1	VL	Male	40	24.88	8	3	5 $	Neg	27320237	21917	3.19623	-5.71105	5	20	556	1	NA	NA
	58	FSHD-21_VL 3	1	FSHD1	VL	Female	74	25.56	8	2	7 $	Neg	27614583	25447	13.0301	-7.87996	5	4	403	0.95	NA	NA
	59	FSHD-22_VL 2	1	FSHD1	VL	Female	55	26.45	5	6	6 $	Neg	30129121	25674	108.609	-7.05885	5	13	473	0.93	NA	NA
	60	FSHD-23_VL 4	1	FSHD1	VL	Female	26	24.06	5	2	4 $	Neg	23280112	23765	0	-9.26495	5	asymptomatic	450	1	NA	NA
	61	FSHD-24_VL 5	1	FSHD1	VL	Female	45	23.53	5	6	12 $	Neg	29468377	21591	12.4638	-7.48835	5	1	537	1	NA	NA
	62	FSHD-25_VL 5	1	FSHD1	VL	Male	20	22.09	5	4	8 $	Neg	31149807	20373	15.0499	-6.19625	5	5	493	0.97	NA	NA
	63	FSHD-26_VL 4	1	FSHD1	VL	Female	56	19.03	5	8	12 $	Pos	28862920	24794	807.826	-6.68744	4	31	NA§	0.71	NA	NA
	64	FSHD-27_VL	1	FSHD1	VL	Male	49	23.27	7	0	5 $	Neg	27504829	23735	15.418	-8.67995	5	19	618	1	NA	NA
	65	FSHD-28_VL	1	FSHD1	VL	Male	67	26.6	9	7	13 $	Neg	24624559	19991	44.1149	-7.38876	5	7	551	0.9	NA	NA
		1-5 Participants from the same family are labeled with the same nr
		* Quantitative MRI analyses of this muscle could not be performed due to imaging artifacts
		** Upper leg MRI scanning was not possible in this participant due to claustrophobia
		# TIRM images were not acquired for this muscle
		$ Quantitative MRI analyses was performed based on 3p-Dixon images. In all other participants, quantitative MRI analysis was performed based on T2 images.
		§ Missing value as participant was not able to walk for 6 min
