# Supplementary material for: Facioscapulohumeral dystrophy transcriptome signatures correlate with different stages of disease and are marked by different MRI biomarkers
Source: Sci Rep. 2022 Jan 26;12:1426. doi: 10.1038/s41598-022-04817-8 (PMC8791933; doi:10.1038/s41598-022-04817-8)
Supplement: Supplementary file 2 — Supplementary Table S2. [file 41598_2022_4817_MOESM2_ESM.xlsx]

## Sheet: Sheet1
Supplementary Table S2. Participant and muscle biopsy characteristics separated by muscle type Facioscapulohumeral dystrophy transcriptome signatures correlate with different stages of disease and are marked by different MRI biomarkers Van den Heuvel, A & Lassche, S et al submission ID: 631a14da-1e22-4289-88d4-f5e7e5973f60
	Participant-specific information
			Tibialis Anterior only						Vastus Lateralis only (6)
		What values	CTRL		FSHD		p-value	Statistical test (5)	CTRL		FSHD		p-value	Statistical test (5)
	n		12		11				12		28
	Sex	%Male	50		36.3636		0.6802	Fisher’s exact-test	50		60.7143		0.7285	Fisher’s exact-test
	Age	Avg & sem	53.8333	1.66439	53.2727	1.65195	0.8134	Student’s t-test	53.8333	1.66439	50.25	2.38138	0.2251	Student’s t-test
	BMI	Avg & sem	27.3367	1.5349	24.9864	1.21865	0.2442	Student’s t-test	27.3367	1.5349	24.5221	0.613206	0.1097	Student’s t-test
	Repeat_units (1)	Median & IQR	NA	NA	8	1.5			NA	NA	7	3
	1	# samples	0		0				0		0
	2		0		0				0		0
	3		0		0				0		2
	4		0		0				0		0
	5		0		1				0		7
	6		0		0				0		2
	7		0		2				0		3
	8		0		2				0		6
	9		0		1				0		2
	10		0		1				0		1
	FSHD2		0		3				0		4
	Mosaic 2units		0		1				0		1
	no FSHD		12		0				12		0
	Ricci_CSS	Median & IQR	NA	NA	6	3.5			NA	NA	6	4.25
	CTRL		12		0				12		0
	0		0		0				0		2
	1		0		0				0		1
	2		0		2				0		4
	3		0		2				0		2
	4		0		1				0		2
	5		0		0				0		2
	6		0		3				0		6
	7		0		1				0		4
	8		0		2				0		5
	9		0		0				0		0
	10		0		0				0		0
	Disease_duration (years) (2)	Avg & sem	NA	NA	27.5455	3.85973			NA	NA	20.9286	2.84378
	SixMWT (3)	Avg & sem	513.5	13.0358	393.909	44.7292	0.0251	Student’s t-test	513.5	13.0358	442.407	24.4479	0.0146	Student’s t-test
	MFM	Median & IQR	0.99	0.01	0.91	0.11	0.0041	Mann-Whitney U test	0.99	0.01	0.91	0.17	0.009	Mann-Whitney U test
	Sample-specific information (Participant and muscle-specific)
			Tibialis Anterior only						Vastus Lateralis only (6) (incl 2 duplicates from sample muscle)
		What values	CTRL		FSHD		p-value	Statistical test (5)	CTRL		FSHD		p-value	Statistical test (5)
	Fat_percentage	Avg & sem	4.18182	0.77246	26.7273	10.0644	0.0132429	Mann-Whitney U test	6.54545	2.10352	15.25	4.14411	0.293748	Mann-Whitney U test
	TIRM	# Pos	NA		1		0.217391	Fisher's exact test	NA		4		0.29686	Fisher's exact test
	MRC	Median & IQR	5	0	5	2.25	0.01373	Fisher’s exact-test	5	0	5	0.125	0.0809974	Fisher’s exact-test
	0	# samples	0		1				0		0
	0.5		0		0				0		0
	1		0		0				0		0
	1.5		0		0				0		0
	2		0		2				0		0
	2.5		0		0				0		3
	3		0		0				0		0
	3.5		0		1				0		0
	4		0		0				0		3
	4.5		0		1				0		1
	5		12		6				12		21
	Histology sum score (4)	Median & IQR	2.5	1	4	4	0.0432204	Mann-Whitney U test	1	0.25	4	2.75	0.000373663	Mann-Whitney U test
	0	# samples	0		0				2		0
	1		1		1				7		2
	2		5		2				2		1
	3		5		1				1		2
	4		1		3				0		4
	5		0		0				0		1
	6		0		1				0		1
	7		0		2				0		0
	8		0		0				0		2
	9		0		0				0		0
	10		0		0				0		1
	11		0		1				0		0
	NA		0		0				0		14
	Inflammation score (4)	Median & IQR	0	0	0	0.5	0.31677	Fisher’s exact-test	0	0	0	1	0.0424749	Fisher’s exact-test
	0	# samples	11		8				12		9
	1		1		3				0		4
	2		0		0				0		1
	NA		0		0				0		14
	DUX4 signature	Avg & sem	6.97221	0.976329	50.7859	14.2367	0.0120996	Student's t-test	5.89913	1.00308	98.9373	39.1276	0.0141189	Student's t-test
	PAX7score	Avg & sem	-7.09165	0.183884	-7.5828	0.27566	0.155876	Student's t-test	-6.69585	0.24479	-7.2069	0.204534	0.121015	Student's t-test
	Supplementary Table S2. Participant and muscle biopsy characteristics separated by muscle type
	(1) Excluding four FSHD2 participants caused by an SMCHD1 mutation & one participant was mosaic for FSHD1 and had a 2-unit D4Z4 repeat in 65% of leukocytes.
	(2) Including 2 asymptomatic cases
	(3) Excluding 1 patient who was not able to walk for 6 min
	(4) Excluding 14 FSHD samples without scoring
	(5) -- All student's T-tests are Welch-corrected for unequal variance -- For the MRC score: Fisher’s exact test for normal score (MRC score = 5.0) versus reduced score (MRC < 5.0) -- For the Inflammation score: Fisher’s exact test for no inflammation (score = 0) versus signs of inflammation (score > 0) -- Histology sumscore & Inflammation score: e -- For DUX4 signature statistics, signature is lo…
	(6) incl 2 duplicates from same muscle
	Abbreviations: BMI: Body mass index, FSHD: facioscapulohumeral muscular dystrophy, CSS: Clinical severity score, 6MWT: 6-minute walking test, MFM: Motor Function Measure, MRC score: Medical Research Council, VL: vastus lateralis, TA: tibialis anterior.
