# Supplementary material for: Facioscapulohumeral dystrophy transcriptome signatures correlate with different stages of disease and are marked by different MRI biomarkers
Source: Sci Rep. 2022 Jan 26;12:1426. doi: 10.1038/s41598-022-04817-8 (PMC8791933; doi:10.1038/s41598-022-04817-8)
Supplement: Supplementary file 3 — Supplementary Table S3. [file 41598_2022_4817_MOESM3_ESM.xlsx]

## Sheet: DUX4 signature genes
Supplementary Table S3: DUX4 signature expression Facioscapulohumeral dystrophy transcriptome signatures correlate with different stages of disease and are marked by different MRI biomarkers Van den Heuvel, A & Lassche, S et al submission ID: 631a14da-1e22-4289-88d4-f5e7e5973f60
Sequence depth normalized following the median of ratios method implemented in the DESeq2 R-package
	Ensembl GeneID	HGNC symbol	CTRL-01_VL	CTRL-01_TA	CTRL-02_VL	CTRL-02_TA	CTRL-03_VL	CTRL-03_TA	CTRL-04_VL	CTRL-04_TA	CTRL-05_VL	CTRL-05_TA	CTRL-06_VL	CTRL-06_TA	CTRL-07_VL	CTRL-07_TA	CTRL-08_VL	CTRL-08_TA	CTRL-09_VL	CTRL-09_TA	CTRL-10_VL	CTRL-10_TA	CTRL-11_VL	CTRL-11_TA	CTRL-12_VL	CTRL-12_TA	FSHD-02_VL_re	FSHD-13_VL_re	FSHD-01_VL	FSHD-02_VL	FSHD-02_TA	FSHD-03_VL	FSHD-03_TA	FSHD-04_TA	FSHD-05_VL	FSHD-05_TA	FSHD-06_VL	FSHD-06_TA	FSHD-07_VL	FSHD-07_TA	FSHD-08_VL	FSHD-08_TA	FSHD-09_VL1	FSHD-09_VL2	FSHD-10_TA	FSHD-11_VL	FSHD-11_TA	FSHD-12_VL	FSHD-12_TA
	ENSG00000133101	CCNA1	2.46172	0	0	1.25616	0	0	0	0	0	4.29542	1.27997	1.2138	0	2.21302	0	1.21901	0	0	4.97208	0	5.39551	3.73722	1.31999	1.18448	79.1186	172.322	0	116.203	14.2501	0	70.1559	0	4.91122	7.67149	0	1.15952	0	3.52651	10.2046	16.8537	7.29382	27.8497	45.3093	0	0	0	37.7468
	ENSG00000157765	SLC34A2	0	0	0	0	0	0	2.33296	0	0	0	0	1.2138	0	0	0	0	0	0	3.72906	0	0	0	0	1.18448	36.5163	122.293	0	62.1553	2.03573	0	4.61552	0	0	2.19185	1.80431	0	0	0	0	1.98278	4.64152	17.8524	0	0	0	1.06116	0.993338
	ENSG00000180532	ZSCAN4	1.23086	0	3.84617	1.25616	2.45202	1.24454	0	0	0	0	0	0	0	4.42604	2.25127	1.21901	2.34561	1.12946	2.48604	1.26766	0	1.24574	1.31999	0	30.4302	55.5877	0	8.55761	8.14291	0	1.84621	0	0.613903	8.21945	0	0	0	0	10.2046	0	0.663074	8.56915	24.762	0	3.32819	3.18348	8.94004
	ENSG00000257951	.	0	0	0	0	0	0	0	0	0	0	0	0	0	0	0	0	0	0	0	0	0	0	0	0	22.3155	58.7641	0	54.9489	0	0	5.53863	0	1.84171	2.73982	0	0	0	2.93875	0	4.95696	0.663074	6.42686	0	2.09933	0	0	0
	ENSG00000120952	PRAMEF2	0	0	0	0	0	0	0	0	0	0	0	0	0	0	0	0	0	0	0	0	0	0	0	0	24.3442	42.8819	0	15.764	0	0	0	0	0	0	0	0	0	0	2.26769	1.98278	1.32615	9.28325	0	0	0	0	14.9001
	ENSG00000204479	PRAMEF17	0	0	0	0	2.45202	0	0	0	0	0	0	0	0	0	0	0	0	0	0	0	0	0	0	0	0	15.8822	0	29.7264	0	0	4.61552	0	0	0	0	3.47856	0	1.76325	10.2046	0	1.98922	13.5678	10.0102	0	0	0	0
	ENSG00000116726	PRAMEF12	0	0	0	0	0	0	0	0	0	0	0	0	0	0	1.12564	0	0	0	0	0	0	0	0	0	9.12907	41.2937	0	13.512	0	0	0.923105	0	0	0	0	0	0	0	1.13384	0	3.31537	0.714096	0	0	0	0	9.93338
	ENSG00000213921	LEUTX	0	0	0	0	0	0	0	0	0	0	0	0	0	0	0	0	0	0	0	0	0	0	0	0	17.2438	34.1467	0	11.26	0	0	0	0	0	0	0	0	0	0	5.66921	5.94835	3.97845	4.28458	0	0	0	0	0
	ENSG00000179172	HNRNPCL1	0	0	1.28206	0	0	1.24454	0	1.18118	1.18524	0	0	1.2138	1.2241	0	0	0	0	0	1.24302	0	1.34888	0	0	1.18448	13.1864	17.4704	0	6.75601	0	0	0	0	0	0	0	0	2.10202	0	1.13384	0	0	2.14229	1.58056	0	0	1.06116	16.8867
	ENSG00000251258	RFPL4B	0	0	0	0	0	0	0	0	1.18524	0	0	0	0	0	0	1.21901	0	0	0	0	0	0	0	5.92239	17.2438	35.7349	0	12.1608	1.01786	0	2.76931	0	0	0	0	0	0	0	0	0	0	0	0	0	0	0	0
	ENSG00000116721	PRAMEF1	0	1.17482	0	0	0	0	0	0	0	0	0	0	0	0	0	0	0	0	0	0	0	0	0	0	10.1434	23.0292	0	7.20641	0	0	0	0	0	0	0	0	0	0	0	0	0.663074	2.14229	0	0	0	0	12.9134
	ENSG00000249156	.	0	0	0	0	2.45202	0	0	0	0	0	0	0	0	0	0	0	0	4.51784	0	0	0	0	0	0	2.02868	15.0881	0	5.85521	7.12504	0	0.923105	0	1.22781	0	0	0	0	0	0	0	0	2.85638	0	0	0	0	0
	ENSG00000204480	PRAMEF19	0	0	0	0	0	0	0	0	0	0	0	2.4276	0	0	0	0	0	0	0	0	0	1.24574	0	0	0	12.7058	0	8.55761	0	0	0	0	4.29732	0	0	0	0	0	6.80306	0	0	11.4255	13.1713	0	0	0	0
	ENSG00000144010	TRIM43B	0	0	0	0	0	0	0	0	0	0	0	0	0	0	0	0	0	0	0	0	0	0	0	0	21.3012	42.8819	0	1.8016	0	0	0	0	0.613903	0	0	0	0	0	0	0	0.663074	0.714096	0	0	0	0	0
	ENSG00000144015	TRIM43	0	0	0	0	0	0	0	0	0	0	0	0	0	0	0	0	0	0	0	0	0	0	0	0	12.1721	29.3821	0	2.252	0	0	0	0	0	0	0	0	0	0	0	0	1.32615	2.14229	0	0	0	0	0
	ENSG00000204481	PRAMEF14	0	0	0	0	0	0	0	0	0	0	0	1.2138	0	0	0	0	0	0	0	0	0	0	0	0	12.1721	16.6763	0	2.7024	0	0	0	0	0	8.21945	0	0	0	0	2.26769	0	1.98922	4.99867	0	0	0	0	5.96003
	ENSG00000239810	PRAMEF11	0	0	0	0	0	0	0	0	0	1.43181	1.27997	0	0	0	0	0	0	0	0	0	0	0	0	0	8.11472	22.2351	0	4.95441	0	0	0.923105	0	0	0	0	0	0	0	0	0	3.97845	0.714096	0	0	0	0	0
	ENSG00000250386	.	0	0	0	0	0	1.24454	0	0	0	0	2.55995	0	0	0	0	0	0	0	0	0	0	0	0	0	6.08604	10.3234	0	6.30561	0	0	0	0	0	0	0	0	0	0	0	0	0	1.42819	0	0	0	0	3.97335
	ENSG00000235268	KDM4E	0	0	2.56411	1.25616	0	0	0	3.54355	0	0	0	0	0	1.10651	0	0	0	0	1.24302	0	0	1.24574	1.31999	0	10.1434	9.52931	0	0	0	0	0	0.720083	2.45561	0	0	0.57976	0	0	5.66921	0	3.97845	2.85638	0	1.04967	0	0	0
	ENSG00000128253	RFPL2	1.23086	0	0	0	0	0	0	1.18118	1.18524	0	0	0	0	0	0	0	0	1.12946	0	0	0	0	0	0	4.05736	15.8822	0	5.40481	0	0	0	0	0	0	3.60861	0	0	0	0	0	0.663074	0	0	0	0	0	0
	ENSG00000204501	PRAMEF15	0	0	0	0	0	0	0	0	0	0	1.27997	1.2138	0	0	0	0	0	0	0	0	0	0	0	0	12.1721	16.6763	0	1.3512	0	0	0	0	0	0	0	0	0	0	1.13384	0	0	2.85638	0	0	0	0	0
	ENSG00000232423	PRAMEF6	0	0	0	0	0	0	0	0	0	0	0	0	0	0	0	0	0	0	0	0	0	0	0	0	5.0717	31.7644	0	0.900801	0	0	1.84621	0	0	0	0	0	0	0	2.26769	0	0	5.71277	0	0	0	0	0
	ENSG00000169548	ZNF280A	0	0	0	0	0	0	0	0	0	0	0	0	0	0	0	0	0	1.12946	0	0	0	0	0	0	1.01434	11.9116	0	5.85521	0	0	0	0	0	0	0	0	0	0	3.40153	0.991392	1.98922	4.28458	0	0	0	2.12232	0
	ENSG00000204505	PRAMEF9	0	0	0	0	0	0	0	0	0	0	0	0	0	0	0	0	0	0	0	0	0	0	0	0	8.11472	19.8527	0	4.95441	0	0	0.923105	0	0	0	0	0	0	0	0	0	1.32615	0.714096	0	0	0	0	0.993338
	ENSG00000168930	TRIM49	0	0	0	0	0	0	0	0	0	0	0	0	0	0	0	0	0	0	0	0	0	0	0	0	13.1864	12.7058	0	0	0	0	0	0	0	0	0	0	0	0	0	0	1.32615	0.714096	0	0	0	0	0
	ENSG00000251360	KHDC1P1	0	0	0	0	0	0	0	0	0	0	0	0	0	0	0	0	0	0	0	0	0	0	0	0	0	5.55877	0	2.252	0	0	2.76931	0	0	0	0	0	0	0	0	7.93114	1.32615	4.28458	0	0	0	0	0.993338
	ENSG00000243073	PRAMEF4	0	0	0	0	0	0	0	0	0	0	0	0	0	0	0	0	0	0	0	0	0	1.24574	0	0	9.12907	11.1175	0	0	0	0	0	0	0	0	0	0	0	0	0	0	0	7.14096	9.48333	0	0	0	0
	ENSG00000178928	TPRX1	0	1.17482	0	1.25616	0	0	0	0	0	0	0	0	0	0	0	0	0	0	0	0	0	1.24574	0	0	9.12907	7.14699	0	2.7024	2.03573	0	3.69242	0	0	0	0	0	0	0	0	0	0.663074	7.14096	0	0	0	0	0
	ENSG00000182053	TRIM49B	0	0	0	0	0	0	0	0	0	0	0	0	0	0	1.12564	0	0	0	0	0	0	2.49148	0	0	6.08604	5.55877	0	0.900801	0	0	0	0	4.29732	0	0	0	0	0	0	0	0.663074	0.714096	0	0	0	0	8.94004
	ENSG00000249910	TRIM51CP	0	0	0	0	0	0	0	0	0	0	0	0	0	0	0	0	0	0	0	0	0	0	0	0	9.12907	5.55877	0	3.60321	0	0	0	0	0	0	0	0	0	0	0	0	0	0	1.58056	0	0	0	0
	ENSG00000171872	KLF17	0	0	0	0	0	0	0	0	0	0	0	0	0	0	0	0	0	0	0	0	0	0	0	0	0	11.9116	0	2.7024	0	0	0	0	0	0	0	0	0	0	3.40153	0	0	4.99867	0	0	0	0	0
	ENSG00000204455	TRIM51BP	0	0	0	0	0	0	0	0	0	0	0	0	0	0	0	0	0	1.12946	0	0	0	0	0	0	1.01434	15.0881	0	7.65681	0	0	0	0	0	0	0	0	0	0	0	0	0	2.14229	0	0	0	0	0
	ENSG00000254764	TRIM53CP	0	0	0	0	0	0	0	0	0	0	0	0	0	0	0	0	0	1.12946	0	0	0	0	1.31999	0	8.11472	8.73521	0	0	0	0	0	0	0	0	0	0	0	0	0	0	0.663074	0	0	0	4.43759	0	0
	ENSG00000236217	C1DP2	0	1.17482	1.28206	1.25616	0	0	0	0	0	0	0	0	0	0	0	0	0	0	0	0	0	0	0	0	0	5.55877	0	0.900801	0	0	0	0	0	0	0	0	0	0	0	0	19.2292	4.28458	0	0	0	0	0
	ENSG00000225581	TRIM53AP	0	0	0	0	0	0	0	1.18118	0	0	0	0	0	0	0	0	0	0	0	0	0	0	0	0	16.2294	1.58822	0	4.95441	0	0	0	0	0	0	0	0	0	0	0	0	0.663074	0	0	0	0	0	0
	ENSG00000124900	TRIM51	0	0	0	0	0	0	0	0	0	0	0	0	0	0	0	0	0	0	0	0	0	0	0	0	8.11472	3.17644	0	0.450401	0	0	0	0	0	0	0	0	0	0	0	0	0	0	0	0	0	0	0
	ENSG00000182330	PRAMEF8	0	0	0	0	1.22601	0	0	0	0	0	0	0	0	0	0	0	0	0	0	0	0	0	0	0	6.08604	7.14699	0	0	0	0	0	0	0	0	0	0	0	0	0	0	0.663074	1.42819	0	0	0	0	0
	ENSG00000196589	MBD3L2B	0	0	0	0	0	0	0	0	0	0	0	0	0	0	0	0	0	0	0	0	0	0	0	0	4.05736	8.73521	0	2.7024	0	0	0	0	0	0	0	0	0	0	0	0	0	0	0	0	0	0	0
	ENSG00000256980	KHDC1L	0	0	0	0	0	0	0	0	0	0	0	0	0	0	0	0	0	0	0	0	0	0	0	0	0	0	0	6.30561	0	0	0	0	0	0.547964	0	0	0	0	1.13384	0.991392	0	0.714096	0	0	0	0	0
	ENSG00000163286	ALPG	0	0	0	0	0	0	0	0	0	0	0	0	0	0	0	0	0	0	0	0	0	0	0	1.18448	1.01434	3.97055	0	0	0	0	0	0	0	0	0	0	0	0	0	3.96557	0.663074	0.714096	0	0	0	0	0
	ENSG00000204449	TRIM49C	0	0	0	0	0	0	0	0	0	0	0	0	0	0	0	0	0	0	0	0	0	0	0	0	6.08604	1.58822	0	3.15281	0	0	0	0	0	0	0	0	0	0	0	1.98278	0	0	0	0	0	0	0
	ENSG00000230522	MBD3L2	0	0	0	0	0	0	0	0	0	0	0	0	0	0	0	0	0	0	0	0	0	0	0	0	2.02868	5.55877	0	1.3512	0	0	0.923105	0	0	0	0	0	0	0	0	0	0	0.714096	0	0	0	0	0
	ENSG00000215372	ZNF705G	0	0	0	0	0	0	0	0	0	0	0	0	0	0	2.25127	0	0	0	0	0	0	0	0	0	0	5.55877	0	0	0	0	2.76931	0	0	0	0	0	0	0	0	3.96557	0	1.42819	0	0	0	0	0
	ENSG00000182315	MBD3L3	0	0	0	0	0	0	0	0	0	0	0	0	0	0	0	0	0	0	0	0	0	0	0	0	0	8.73521	0	0	0	0	0	0	0	0	0	0	0	0	0	0	0	0.714096	0	0	0	0	2.98001
	ENSG00000204510	PRAMEF7	0	0	0	0	0	0	0	0	0	0	0	0	0	0	0	0	0	0	0	0	0	0	0	0	3.04302	3.17644	0	0	0	0	0.923105	0	0	0	0	0	0	0	0	0	0	0	0	0	0	0	0
	ENSG00000144188	TRIM43CP	0	0	0	0	0	0	0	0	0	0	0	0	0	0	0	0	0	0	0	0	0	0	0	0	0	3.97055	0	0	0	0	0	0	0	0	0	0	0	0	0	0	0	2.14229	0	0	0	0	3.97335
	ENSG00000187545	PRAMEF10	0	0	0	0	0	0	0	0	0	0	0	0	0	0	0	0	0	0	0	0	0	0	0	0	0	0	0	1.3512	0	0	0	0	0	0	0	0	0	0	0	0	0	1.42819	2.63426	0	0	0	0
	ENSG00000179412	HNRNPCL4	0	0	0	0	0	0	0	0	0	0	0	0	0	0	0	0	0	0	0	0	0	0	0	0	0	4.76466	0	0	0	0	0	0	0	0	0	0	0	0	0	0	0	0.714096	0	0	0	0	0
	ENSG00000166013	TRIM53BP	0	0	0	0	0	0	0	0	0	0	0	0	0	0	0	0	0	0	0	0	0	0	0	0	3.04302	3.17644	0	0	0	0	0	0	0	0	0	0	0	0	0	0	0	0	0	0	0	0	0
	ENSG00000237706	TRIM51EP	0	0	0	0	0	0	0	0	0	2.86361	0	0	0	0	0	0	0	0	0	0	0	0	0	0	0	0	0	0	0	0	0	0	0	0	0	0	0	0	0	0	0.663074	0	0	0	0	0	0
	ENSG00000237247	MBD3L5	0	0	0	0	0	0	0	0	0	0	0	0	0	0	0	0	0	0	0	0	0	0	0	0	0	0	0	0	0	0	0	0	0	0	0	0	0	0	0	0	0	0	0	0	0	0	0
	ENSG00000243501	.	0	0	0	0	0	0	0	0	0	0	0	0	0	0	0	0	0	0	0	0	0	0	0	0	0	0	0	0	0	0	0	0	0	0	0	0	0	0	0	0	0	0	0	0	0	0	0
	DUX4 signature (Cumulative normalized read count)		4.92345	3.52445	8.97439	6.28082	8.58208	3.73363	2.33296	7.08711	3.55573	8.59084	6.39987	8.49659	1.2241	7.74557	6.75382	3.65703	2.34561	10.1651	13.6732	1.26766	6.74439	12.4574	5.27995	10.6603	467.611	1024.4	0	430.133	34.6074	0	106.157	0.720083	20.2588	29.59	5.41292	5.21784	2.10202	8.22851	66.8967	51.5524	66.9705	174.954	108.531	3.149	7.76578	7.42812	130.127
	Nr of expressed genes (expr > 5 normalized read counts)		0	0	0	0	0	0	0	0	0	0	0	0	0	0	0	0	0	0	0	0	1	0	0	1	29	39	0	18	3	0	2	0	0	3	0	0	0	0	6	3	2	10	5	0	0	0	8
[truncated: 19 more columns]
