# Supplementary material for: Facioscapulohumeral dystrophy transcriptome signatures correlate with different stages of disease and are marked by different MRI biomarkers
Source: Sci Rep. 2022 Jan 26;12:1426. doi: 10.1038/s41598-022-04817-8 (PMC8791933; doi:10.1038/s41598-022-04817-8)
Supplement: Supplementary file 4 — Supplementary Table S4. [file 41598_2022_4817_MOESM4_ESM.xlsx]

## Sheet: PAX7_up
Supplementary Table S4: PAX7 signature expression --- up-regulated genes Facioscapulohumeral dystrophy transcriptome signatures correlate with different stages of disease and are marked by different MRI biomarkers Van den Heuvel, A & Lassche, S et al submission ID: 631a14da-1e22-4289-88d4-f5e7e5973f60
Log10-transformed (value+1) and quantile normalized
	Ensembl GeneID	CTRL-01_VL	CTRL-01_TA	CTRL-02_VL	CTRL-02_TA	CTRL-03_VL	CTRL-03_TA	CTRL-04_VL	CTRL-04_TA	CTRL-05_VL	CTRL-05_TA	CTRL-06_VL	CTRL-06_TA	CTRL-07_VL	CTRL-07_TA	CTRL-08_VL	CTRL-08_TA	CTRL-09_VL	CTRL-09_TA	CTRL-10_VL	CTRL-10_TA	CTRL-11_VL	CTRL-11_TA	CTRL-12_VL	CTRL-12_TA	FSHD-02_VL_re	FSHD-13_VL_re	FSHD-01_VL	FSHD-02_VL	FSHD-02_TA	FSHD-03_VL	FSHD-03_TA	FSHD-04_TA	FSHD-05_VL	FSHD-05_TA	FSHD-06_VL	FSHD-06_TA	FSHD-07_VL	FSHD-07_TA	FSHD-08_VL	FSHD-08_TA	FSHD-09_VL1	FSHD-09_VL2	FSHD-10_TA	FSHD-11_VL	FSHD-11_TA	FSHD-12_VL	FSHD-12_TA	FSHD-13_VL
	ENSG00000163006	1.61675	1.46255	1.74562	1.51226	1.67763	1.4375	1.64056	1.51611	1.51033	1.31254	1.69024	1.48136	1.83141	1.42823	1.41766	1.4793	1.32677	1.34694	1.47619	1.6042	1.68146	1.45375	1.6323	1.58077	1.59328	1.54308	1.67703	1.67428	1.46772	1.76781	1.60936	1.76662	1.4958	1.58625	1.32396	1.63924	1.47452	1.46674	1.5738	1.55033	1.52335	1.4247	0.928292	1.53667	0.802326	1.74224	1.27854	1.45528
	ENSG00000121900	0.888579	1.31836	1.15742	0.391134	1.24157	1.33834	1.42649	1.36307	1.59107	1.4686	1.26833	1.51732	1.64976	1.56579	1.76662	1.56333	1.15207	1.50781	1.61109	1.4293	1.44465	1.28418	0.878996	0.898721	1.50266	1.39921	1.76896	1.46683	1.3032	1.92267	1.31029	1.63794	1.56933	1.41394	1.70343	1.76812	1.11796	1.65861	1.75309	1.81341	1.29768	1.54368	1.57712	1.65083	1.72203	1.53999	1.76326	1.49406
	ENSG00000166086	2.32241	2.43072	2.16987	2.12129	2.17504	2.32588	2.3549	2.39695	2.24971	2.50781	2.34409	2.37111	2.19563	2.59325	2.26938	2.52406	2.27036	2.27177	2.30589	2.33526	2.33989	2.31532	2.21101	2.21388	2.3591	2.42212	2.49732	2.36901	2.39695	2.4566	2.49081	2.44452	2.81842	2.77599	2.35116	2.44404	2.2351	2.62657	2.39611	2.47416	2.48807	2.49944	2.64692	2.39655	2.50299	2.45229	2.43582	2.44374
	ENSG00000176390	2.12665	2.13502	2.01829	1.98699	2.12188	2.05799	2.08663	1.86461	2.13697	2.03125	2.13301	2.05036	2.24895	2.14983	2.08453	2.14239	2.1287	2.05145	2.07805	2.103	2.12002	2.12954	2.10518	2.01954	2.11665	2.07942	1.83239	2.14772	1.78274	2.13155	1.94398	2.15243	2.01304	2.10586	2.13269	2.16061	2.26866	2.11407	2.00436	2.10169	2.08323	2.03235	2.10172	2.1581	2.12816	2.03517	2.07308	2.06931
	ENSG00000198300	1.7811	1.89369	1.73245	1.78404	1.86693	1.9177	1.73295	1.95931	1.75566	1.65732	1.88511	1.88184	1.91151	1.97911	2.02798	2.04962	1.73013	1.94716	1.65201	1.82835	1.94843	1.87327	1.76896	1.86341	1.88731	1.90428	1.83239	1.90319	1.87383	1.76025	2.09267	1.98266	2.08294	2.09183	1.94923	2.17888	1.98861	2.09537	1.91405	2.09109	2.16042	2.16178	2.10172	2.00853	1.84293	1.77992	2.09903	2.21055
	ENSG00000161800	1.80528	2.00117	1.95996	2.03662	2.06633	2.02189	1.94661	1.8998	2.03998	1.81492	1.91759	1.91831	2.02111	1.78257	2.02321	1.96172	1.92758	1.90925	1.89133	1.9056	2.11629	2.05614	2.08272	1.87654	1.93578	2.0598	1.92965	1.80001	1.91534	2.07569	1.96633	1.78532	1.79828	1.60708	2.00565	1.8658	2.13351	2.05819	1.99573	2.06247	1.99549	1.87654	1.4507	1.97385	2.07718	2.0178	1.73327	2.06599
	ENSG00000127586	2.36682	2.13907	2.24518	2.27106	2.28217	2.10848	2.2039	2.23192	2.13365	2.14909	2.26028	2.14848	2.30341	2.23115	2.05341	1.96172	2.21526	2.07428	2.33806	2.12249	2.17698	2.21684	2.30671	2.31136	2.16658	2.13023	2.00974	2.14848	2.11444	2.03019	2.13509	2.22418	2.55364	2.45481	2.21355	2.20865	1.98315	2.11407	2.01979	2.02373	2.20631	2.19587	2.24674	2.24152	2.1651	2.00305	2.18227	2.00822
	ENSG00000089685	0.0980428	0.352859	0.154405	0.818107	0	0	0	0	0.168298	0.442223	0	0	0	0.271245	0.503133	0	0.363612	0.0443902	0	0.737394	0	0.368243	0	0	0.209979	1.02116	0	1.29182	0	0.663452	0.944502	0.19993	0.81567	1.06037	0	0.316347	0	0.939372	0	0.55167	0.71105	1.01924	0.999657	0.186823	0	0	0.538102	1.09809
	ENSG00000164758	1.80528	1.83204	1.73245	1.90863	1.78483	1.81017	1.8109	1.8093	1.81194	1.8027	1.90833	1.78617	1.78917	1.73295	1.8073	1.86087	1.91291	1.6932	1.90662	1.87383	2.05173	1.75376	1.91499	1.74671	1.80814	1.77701	1.9188	1.91808	1.84706	1.89938	1.8898	1.78532	1.88363	1.9626	2.04603	1.85546	2.16339	1.89374	1.96442	1.74019	1.85975	1.61617	1.92449	1.83577	1.86501	1.86796	1.92758	1.72779
	ENSG00000093009	0.0980428	0.352859	1.00756	0.899751	0.735903	0.421525	0.619779	0.116568	0	0.442223	0.590832	0.714032	0.764628	0.271245	0.642544	0	0.955377	0.789542	0	0.59852	0.874534	0.368243	0.159036	0	0.653024	0.832032	0	0.879739	0.812069	0.792629	0.360903	0.291617	0.872286	0.522475	0	0.660039	0	0.997718	0.477949	0.384498	0.887549	0.489134	0.72994	0.946098	1.12399	0	0.847146	0.549748
	ENSG00000030066	2.71119	2.76163	2.75077	2.77867	2.8431	2.89667	2.84665	2.79069	2.79049	2.74775	2.86898	2.8881	2.7881	2.76653	2.829	2.77599	2.87118	2.94581	2.7881	2.86648	2.78248	2.75914	2.74842	2.79629	2.78783	2.78212	2.79469	2.75496	2.75784	2.80608	2.85738	2.87712	2.76191	2.93355	2.8518	2.85035	2.67728	2.73314	2.78935	2.72057	2.70606	2.68648	2.68604	2.84567	2.88957	2.8006	2.88013	2.76409
	ENSG00000119915	0.0980428	0.577347	1.00756	0.391134	0.37908	0.615852	0.749261	0	0.428866	0.140511	0.827063	0.0536526	0.431575	0.0231562	0.822379	0.111936	0.363612	0.0443902	0.901811	0.0702554	0.163667	0.0656242	0.649097	0.102674	1.32264	0.771816	0	0.664089	0	0.663452	0	0.893281	0.272736	1.20627	0.820854	0	0	0.68315	0.283489	0.204561	0.00463123	0.700466	0	1.0046	1.04211	0.935857	0.946098	0.791138
	ENSG00000145721	0.0980428	0	0	0	0	0.126617	0	0.116568	0	0	0.131248	0	0	0	0	0	0.0841491	0.0443902	0	0.0702554	0	0.0656242	0.159036	0.600442	0.0138937	0.0185249	0.608026	0.501211	0	0	0	0.19993	0	0	0	0	0	0.242398	0	0	0.177561	0.060993	0	0	0	0.690332	0	0
	ENSG00000112186	4.15584	4.14549	4.24184	4.15348	4.11381	4.09393	4.12432	4.03403	4.11575	4.07655	4.11995	4.09816	4.09578	4.09816	4.12211	4.12432	4.12432	4.02816	4.10274	4.10516	4.13168	4.11995	4.13569	4.08992	4.13569	4.07424	4.24419	4.15584	4.19913	4.11995	4.10274	4.11575	4.09578	4.03714	4.21488	4.19913	4.17338	4.12432	4.25556	4.15584	4.12658	4.13368	4.1963	4.15822	4.11144	4.10032	4.21268	4.06186
	ENSG00000174804	3.07877	3.10806	3.02372	3.10486	3.08181	3.00501	3.03517	3.03126	3.10893	2.97828	3.05912	3.06668	3.17792	3.14849	3.38726	2.98599	3.15172	3.10685	3.09034	3.1806	3.03954	2.99556	3.05205	3.1153	3.18673	3.04548	2.96767	3.2906	3.31997	3.15512	3.03398	3.20961	3.58347	3.87653	3.11002	3.18673	3.11816	3.05678	3.17082	3.19979	3.10017	3.07256	3.1553	3.01632	2.99059	3.28926	3.22439	3.22528
	ENSG00000076382	1.40953	1.36117	1.20053	1.54368	1.08418	1.24905	1.17239	1.36307	1.45575	1.08027	1.12082	1.54903	1.42086	1.36043	1.23185	1.11174	1.46211	1.07428	1.26223	1.20777	1.34435	1.34629	1.50347	1.38247	1.3905	1.46315	0.932137	1.39327	1.44142	1.41139	1.46546	1.0031	1.71121	1.40797	1.31128	1.02569	0.670642	1.53357	1.03197	1.51304	1.1001	1.32736	1.44279	1.32538	1.63895	1.02956	1.49986	1.48784
	ENSG00000154920	1.0947	0.88391	1.00756	1.06236	1.16726	1.0954	0.920161	0.895907	0.8514	0.784397	0.727812	0.350149	1.05398	0.717322	0.0397589	0.969741	1.10714	0.866019	0.901811	0.381789	0.449132	0.718813	1.11245	0.898721	0.540811	1.0807	0.608026	1.18001	1.06524	0.792629	0.749261	0.933748	1.301	1.16303	0.7196	1.35514	0	0.145142	1.08277	0.787106	0.391134	1.04781	1.05733	1.0046	0.870989	0.464056	0.538102	1.07128
	ENSG00000117632	1.9927	2.16291	2.04531	2.29972	2.21492	2.4176	2.29465	2.49254	2.31896	2.45855	2.31716	2.44874	2.41838	2.42845	2.35688	2.37479	2.20032	2.35002	2.29241	2.49689	2.11629	2.30256	2.24152	2.37537	2.50505	2.55403	2.29082	2.5866	2.46319	2.45376	2.73052	2.3417	2.70583	2.35239	2.3657	2.32729	2.43968	2.52511	2.32287	2.51181	2.52262	2.30605	2.63194	2.31636	2.43887	2.27036	2.32241	2.61237
	ENSG00000116062	2.47627	2.46618	2.66491	2.61523	2.69193	2.60946	2.73533	2.64551	2.66644	2.57375	2.72161	2.62865	2.74434	2.67066	2.7055	2.69666	2.64029	2.59842	2.7652	2.74337	2.76562	2.67038	2.65489	2.65716	2.68268	2.59719	2.60425	2.69239	2.57354	2.67277	2.64207	2.53344	2.69296	2.68907	2.6937	2.58886	2.71459	2.4975	2.667	2.63876	2.74027	2.69193	2.62429	2.69912	2.59479	2.6793	2.66969	2.52851
	ENSG00000102172	2.81245	2.8012	2.74625	2.83794	2.7235	2.81742	2.91202	2.80191	2.81029	2.84549	2.85219	2.8637	2.84704	2.80898	2.76959	2.93392	2.75389	2.84386	2.78557	2.76807	2.64924	2.65357	2.68966	2.83021	2.81264	2.8278	2.77479	2.76191	2.66288	2.70765	2.88633	2.66981	2.81245	2.6564	2.63292	2.70687	2.7277	2.77625	2.69317	2.81742	2.72115	2.64884	2.8998	2.65519	2.67066	2.68589	2.78334	2.79424
	ENSG00000111049	1.94382	1.8576	1.92077	1.64863	1.95894	1.9177	1.84416	1.71266	1.7725	2.03125	1.96149	1.85337	1.97413	1.78257	1.73245	1.8292	2.0003	1.91439	2.00822	1.9704	1.94224	1.83281	1.89998	1.89761	1.92134	1.87854	2.22394	2.0133	1.73944	1.89	1.895	1.89071	1.72662	1.6169	1.75061	1.84112	1.99662	1.91255	1.97565	1.95023	1.83239	1.85905	2.2414	1.97385	1.96557	1.73354	1.74871	1.94246
	ENSG00000171365	2.28784	2.28623	2.67359	2.53758	2.72095	2.5953	2.64285	2.55686	2.70924	2.87118	2.50844	2.56987	2.7015	2.48577	2.6194	2.59255	2.63497	2.52768	2.56598	2.54354	2.60035	2.70687	2.79058	2.73148	2.97896	2.76251	2.891	2.87575	2.65878	2.63909	2.72638	2.57291	2.68641	2.44305	2.64934	2.60964	2.52958	2.87191	2.65796	2.67333	2.83339	2.83913	3.23799	2.69841	2.66036	2.5679	2.74181	2.74422
	ENSG00000014138	2.21656	2.12755	2.15478	2.13808	2.20144	2.22046	2.17144	2.17851	2.18232	1.93455	2.13679	2.16919	2.26379	2.16861	2.12002	2.08014	2.15424	2.01292	2.21897	2.16438	2.17698	2.19392	2.23426	2.13478	2.12803	2.12755	2.05341	2.09227	1.94059	1.98641	2.02588	2.22418	2.0417	1.92526	2.10547	2.09489	2.31944	1.9927	2.22929	2.13608	2.1483	2.09045	2.18701	2.21326	1.97596	1.86796	2.26316	2.13386
	ENSG00000152583	3.8687	3.75454	3.66991	3.73056	3.62302	3.64226	3.75141	3.80572	3.64428	3.7012	3.66712	3.7012	3.6918	3.8687	3.90882	3.64175	3.80666	3.84029	3.69807	3.75532	3.7313	3.70905	3.66412	3.63238	3.65893	3.70612	3.75679	3.89504	3.91016	3.8674	3.70164	3.80744	4.00501	4.25286	3.79778	3.77759	3.78514	3.81984	3.81451	3.84973	3.78124	3.8029	3.90108	3.71874	3.75679	3.94318	3.81824	3.965
	ENSG00000177565	3.08818	3.14638	3.1469	3.13058	3.09276	3.05761	3.10745	3.07369	3.11993	3.04638	3.1171	3.15192	3.09903	3.1113	3.08452	3.13856	3.12931	3.11185	3.08871	3.12389	3.08111	3.10646	3.11039	3.11268	3.1431	3.10704	3.13146	3.26617	3.19835	3.13518	3.17276	3.19437	3.34625	3.37295	3.22759	3.21846	3.14826	3.1346	3.13183	3.12743	3.27877	3.1674	3.19712	3.15288	3.13165	3.21574	3.23126	3.14323
	ENSG00000197275	1.26223	0.88391	1.00756	1.25533	1.27747	0.856705	0.920161	1.25082	1.12145	0.958547	0.827063	1.29294	1.10441	1.27305	1.07186	1.28289	1.15207	1.02892	0.824627	1.24478	1.12831	1.19222	0.878996	1.25365	1.21677	1.13535	1.09933	1.20391	0.923398	0.962827	1.45233	1.30459	0.121986	1.06037	1.38247	0.660039	0	0.997718	1.31925	1.10923	0.757645	0.94062	0.586987	1.05468	1.38448	0.761384	0.847146	1.15072
	ENSG00000010932	0.0980428	0.352859	0.638427	0.594676	0.37908	0	0	0.405815	0.168298	0.442223	1.08347	0.0536526	0	0.492978	0.74295	0.418816	0.363612	0.334251	0.824627	0.59852	0.163667	0	0.159036	0.102674	0.540811	0.952911	0.698188	1.22728	1.12562	0.792629	0.650588	0.694071	0.967957	0.879358	0.860971	0.891079	0.873316	0.869498	0.621701	0.787106	0.0304965	0.557845	0.843425	0.699679	0.93824	0.761384	0.468687	1.17655
	ENSG00000101057	0	0.0887803	0.638427	0.391134	0	0	0	0.726321	0	0.140511	0	0	0	0.0231562	0.0397589	0	0	0.789542	0	0.0702554	0.449132	0.0656242	0.451841	0.102674	0.398474	0.703418	0	1.15854	0.330323	0.663452	0.230426	0.519305	0.944502	0.322983	0	0.946529	0	0	0	0.384498	0.821349	0.700466	0.643331	0	0	0	0	1.43256
	ENSG00000139914	3.38909	3.33502	3.32289	3.35281	3.45588	3.37434	3.36134	3.48127	3.30494	3.1777	3.45199	3.35959	3.39219	3.2761	3.27042	3.25914	3.35547	3.35572	3.37823	3.37738	3.30948	3.28273	3.42253	3.43201	3.33502	3.35281	3.52377	3.59284	3.53592	3.48127	3.46019	3.54624	3.25805	3.30147	3.63751	3.57481	3.67957	3.49962	3.54704	3.5025	3.11293	3.18994	3.41486	3.57773	3.51961	3.58734	3.50986	3.55941
	ENSG00000103528	1.29055	1.24084	0.867237	1.33951	1.27747	1.21807	0.846254	1.011	1.26464	0.784397	1.03365	0.967957	0.632886	1.05704	0.885694	1.11174	0.955377	0.929184	1.16203	1.27305	0.654946	1.02066	0.878996	1.14934	1.21677	1.13535	1.38768	1.14519	0.330323	1.20835	1.60936	1.16446	1.10534	1.4855	1.13361	0.922694	0.997287	1.41641	1.36373	0.787106	1.1544	1.11019	1.46937	1.10137	0.710413	0.761384	1.27854	1.21395
	ENSG00000011347	2.39256	2.17504	2.06334	2.12619	2.0251	2.05378	2.23634	2.19882	1.95557	2.33494	2.12521	2.10667	2.15666	2.02836	2.14283	2.09847	2.18448	2.15307	2.02878	2.0073	2.19729	1.99345	2.24152	2.00203	1.86217	2.04424	2.28566	1.83698	2.14047	2.32151	1.93605	1.84904	1.69663	1.76421	1.85552	1.76812	2.13921	2.0878	2.07605	1.95565	1.74303	1.96071	1.98026	2.08041	1.7729	2.01128	2.00004	2.06931
	ENSG00000159259	2.80176	2.22874	2.84481	2.23685	2.7265	2.22046	2.61245	2.24229	2.51593	2.11698	2.73578	2.31195	2.58626	2.2868	2.60792	2.36333	2.59347	2.03963	2.7235	2.25648	2.89243	2.42823	2.57231	2.29082	2.51322	2.12048	2.25173	2.45647	2.1474	2.46478	2.15027	2.27496	1.91423	1.6169	2.86873	2.29256	3.04719	1.95996	2.56827	2.16905	2.39655	2.33258	1.75179	2.73638	2.26678	2.31377	2.15736	2.13386
	ENSG00000198830	3.17921	3.13633	3.23683	3.18614	3.07666	3.04786	3.17638	3.18594	3.09942	3.08384	3.18446	3.15918	3.204	3.17024	3.11102	3.09034	3.18285	3.10284	3.18366	3.16543	3.00795	2.97227	3.16465	3.15288	3.208	3.14751	2.91007	3.03876	2.94633	2.94604	2.96682	3.04863	3.24127	3.18546	3.13633	2.99453	2.99313	2.85235	3.05379	2.94732	3.30285	3.21749	3.16643	3.01979	2.93145	2.97034	2.9762	2.91331
	ENSG00000131724	3.07898	3.12863	3.08851	3.13111	3.03097	3.13128	3.0139	3.10086	3.0665	3.08702	3.0683	3.076	3.06956	3.14422	3.04671	3.038	3.02799	3.11598	3.14471	3.13956	3.03276	3.06258	3.05252	3.11102	3.12229	3.14082	2.98041	3.24464	3.342	3.0748	3.20943	3.25438	3.30285	3.29243	3.11686	3.2342	3.23914	3.14709	3.12723	3.16197	3.16273	3.26675	3.00853	3.06043	3.12263	3.14709	3.18919	3.29699
	ENSG00000105011	0.717322	0.577347	0.638427	0.594676	0.0748867	1.05037	0.13588	0.814505	0.168298	0.875752	0.974792	0.56589	0.172929	0.271245	0.503133	0.830609	0.0841491	0.789542	0	0.915475	0.449132	0.0656242	0.159036	0.600442	0.209979	0.922233	0.859984	0.943372	0.479872	0	1.10651	0.519305	0.714613	0.480764	0.672238	0	0	0.869498	0	0.55167	0.671346	0.876287	1.131	0.186823	0	0	0	0.722121
	ENSG00000102174	0.588909	0	0.773307	0.391134	0.37908	0.126617	0.426157	0	0.918101	0.784397	0	0.350149	0	0.625114	0.642544	0.111936	0.813287	0.334251	0.586095	0.915475	0.654946	0.0656242	0.649097	0	0.917071	0.360903	1.18485	0.612008	1.35497	1.08207	0.360903	1.12247	1.92918	0.672819	0	1.37953	0.84293	1.25441	0	0	1.36484	1.17825	1.40079	0	0	0.761384	1.02822	0.651806
	ENSG00000083750	2.48807	2.47781	2.48564	2.44605	2.48945	2.43944	2.50588	2.47764	2.45842	2.35343	2.50636	2.53758	2.48672	2.46061	2.42751	2.46573	2.4572	2.56002	2.47362	2.48962	2.37995	2.31532	2.5154	2.44066	2.44778	2.53187	2.57586	2.61973	2.41479	2.45866	2.48221	2.46319	2.49164	2.49323	2.58526	2.49133	2.65197	2.4726	2.42801	2.5593	2.45768	2.33944	2.46107	2.53473	2.47121	2.45633	2.53758	2.45554
	ENSG00000121152	0.373661	0.88391	0	0.594676	0.592754	0.615852	0.920161	0.116568	0.630964	0.140511	0.727812	0.0536526	1.14691	0.271245	1.03499	0.732922	0.0841491	0.548257	0.729303	0.0702554	0.449132	0.718813	0.780385	0.102674	0.653024	0.878996	1.09933	1.00488	1.17722	1.13074	0.650588	0.291617	0.454793	0.941634	0.410446	0	0.997287	1.02505	0.477949	0.204561	0.71105	0.557845	1.11446	0	0	0.61393	0	0.549748
	ENSG00000079156	3.34499	3.27042	3.49384	3.25027	3.41006	3.3057	3.30385	3.16239	3.29565	3.23126	3.31822	3.25466	3.17145	3.0458	3.1469	3.20859	3.25009	3.19732	3.18469	3.09919	3.30168	3.32289	3.22415	3.21864	3.32717	3.23512	3.26073	3.26396	3.16216	3.17223	3.06132	3.25617	3.3185	2.83615	3.33283	3.32181	3.22917	3.16409	3.28952	3.24862	3.29625	3.28583	3.0646	3.18164	3.13573	3.11511	3.10986	3.13887
	ENSG00000183856	0	0.352859	0	0.818107	0.592754	0	0.13588	0.405815	0.630964	0.784397	0.827063	0.816888	0.172929	0.9739	0.642544	0.111936	0.58076	0.0443902	0.0934116	0.98063	0.449132	0.368243	0.159036	0.600442	0.209979	1.13535	0.608026	0.834263	1.33794	0.262845	1.07244	0.291617	0.967957	0.672819	0	0.704205	0	0.939372	0	1.02718	0.71105	0.993569	0.321765	0.396552	0.512395	0	0.902598	1.21395
	ENSG00000109861	2.45768	2.50038	2.58649	2.57195	2.35393	2.43072	2.36716	2.33341	2.32623	2.34758	2.5308	2.52061	2.5336	2.4628	2.50299	2.22976	2.42949	2.3809	2.55137	2.63696	2.56299	2.57979	2.58401	2.63073	2.77027	2.65503	2.26246	3.06271	3.06399	2.54354	2.30826	2.49689	2.89987	2.91098	2.66778	2.64141	2.79773	2.30115	2.55015	2.45481	2.81635	2.77825	2.75758	2.60476	2.5336	2.57248	2.5339	2.80865
	ENSG00000112530	1.29055	1.38388	1.61759	1.33951	1.40277	1.51884	1.42649	1.46315	1.41848	1.74841	1.29863	1.20242	1.5443	1.42823	1.25706	1.63046	1.42086	1.55446	1.34804	1.45031	1.68146	1.6896	1.3354	1.28653	1.23802	1.29431	1.55699	1.25721	1.42649	1.59051	1.73203	1.59204	1.38131	0.82939	1.6259	1.36774	1.40727	1.64758	1.45151	1.52432	1.0789	0.9722	1.57712	1.61499	1.3421	0.761384	1.25167	1.48784
	ENSG00000172167	1.36808	1.34118	1.5723	1.46995	1.42503	1.71121	1.65065	1.48136	1.61499	1.28375	1.42564	1.44069	1.5443	1.58936	1.50986	1.37896	1.42086	1.32376	1.26223	1.55882	1.59814	1.37029	1.4393	1.73479	1.56993	1.59669	1.55699	1.34968	1.38535	1.5164	1.55189	1.37555	1.62018	1.70878	1.67529	1.23767	1.42187	1.51744	1.29632	1.39655	1.38535	1.5215	1.34345	1.37693	1.42376	1.57668	1.10208	1.59375
	ENSG00000112877	1.31682	1.42734	1.2746	1.54368	1.30703	1.4375	1.48541	1.48136	1.23417	1.1247	1.65363	1.44069	1.59328	1.38023	1.41766	1.33002	1.46211	1.2954	1.32034	1.52361	1.61286	1.43651	1.46183	1.48216	1.51955	1.35706	0.932137	1.32823	1.3032	1.36117	1.36953	1.5289	1.50728	1.57042	1.70878	1.22399	1.50432	1.37738	1.46772	1.41626	1.41442	1.39575	0.976683	1.45982	1.28797	1.16908	1.37374	1.62573
	ENSG00000182628	2.34472	2.28861	2.43547	2.42729	2.32939	2.42663	2.38215	2.283	2.29367	2.35617	2.42936	2.38789	2.41204	2.44605	2.37491	2.32696	2.24546	2.28665	2.3013	2.3227	2.31242	2.35746	2.38628	2.42293	2.32078	2.40991	2.46711	2.39982	2.55364	2.3657	2.50923	2.34979	2.35019	2.28433	2.54106	2.46408	2.63356	2.39764	2.343	2.47212	2.41927	2.34359	2.41779	2.29866	2.48221	2.34409	2.28971	2.42076
	ENSG00000120254	1.20102	1.38388	0.438023	0.723612	1.03851	1.13946	1.20627	0.726321	1.03035	1.44378	0.91189	0.714032	0.764628	1.41301	1.23185	0.909433	1.06107	1.02892	1.32034	1.17068	1.02283	1.39414	0.952911	1.05917	1.61404	1.6237	0.608026	1.49308	1.5839	0.792629	1.40585	0.755573	1.78938	1.82601	0.605317	1.30567	1.50432	1.76361	1.19888	0.787106	1.3316	1.68678	1.61072	1.05468	1.19584	1.10261	1.32065	1.80165
	ENSG00000129195	0	0	0.154405	0	0.0748867	0	0	0	0.168298	0	0.590832	0.56589	0	0.0231562	0	0	0.0841491	0	0	0.0702554	0.449132	0.368243	0	0.387207	0.209979	0.0185249	0	0.776268	0.812069	0.262845	0.230426	0	0.34744	0.705321	0	0.891079	0	0	0	0	0.00463123	0.253583	0	0	0	0	0	0
	ENSG00000166851	1.42853	1.51689	1.67319	1.64863	1.73667	1.59328	1.58986	1.70527	1.55827	1.2121	1.69024	1.7454	1.84185	1.66673	1.53617	1.56333	1.69859	1.59513	1.81407	1.71741	1.41848	1.6896	1.6886	1.77508	1.62811	1.61335	1.28246	1.45151	1.71435	1.02401	1.38703	1.63046	1.34817	1.28504	1.64533	1.87854	1.66205	1.59718	1.78324	1.7307	1.27615	1.45389	1.48974	1.77348	1.55549	1.59999	1.33999	1.64758
	ENSG00000169607	0	0	0.154405	0.107305	0	0.126617	0	0	0.168298	0	0.590832	0.350149	0	0.0231562	0.503133	0.732922	0	0	0.0934116	0.381789	0	0.0656242	0.451841	0.600442	0.653024	0.626333	0	1.11954	1.15416	0	0.944502	0.423448	0.872286	0	0.605317	0.525888	0	0.446423	0	0.204561	0.177561	0.060993	0.694775	0	0.512395	0	0	0.722121
	ENSG00000142731	1.05319	0.708922	1.00756	1.18609	0.921596	1.0954	0.13588	0.596598	0.753189	0.647175	0.393843	0.0536526	0.999314	0.9739	0.822379	0	0.363612	0.0443902	0.824627	0.98063	0.449132	0.0656242	0.780385	0.600442	0.806462	1.02116	0	1.29182	1.12562	0	1.14159	0.933748	1.49003	1.58185	1.0428	0.922694	0.84293	1.24157	0.621701	0.787106	1.26464	0.749965	0.976683	1.0046	0	0	1.32065	0.893985
	ENSG00000170577	2.06572	2.19102	2.24518	1.99596	2.23411	1.96902	2.5325	2.28473	2.53982	2.26217	2.57778	2.2572	2.44671	2.1614	2.71164	2.41915	2.29866	2.28473	2.63133	2.39611	2.34211	2.21684	2.33681	2.03775	2.33933	2.19766	2.26583	2.29256	2.02657	2.68353	2.19076	2.40423	1.71121	1.33632	2.61892	2.37824	2.38665	2.17268	2.41637	2.25109	1.8704	2.10564	2.04929	2.51593	2.39126	2.43547	2.32389	2.12892
	ENSG00000168078	0.588909	0	0.867237	0.391134	0.0748867	0	0	0	0.630964	0.442223	0	0	0	0	0	0.418816	0	0	0.0934116	0.838433	0	0.825845	0	0.102674	0.209979	0.626333	0	1.0437	0.750995	0.262845	0.52781	0.19993	0.34744	0.418816	0.892644	0	0	0.324905	0	0.204561	0.486698	0.700466	0.946911	0.396552	0	0.54352	0	1.04781
	ENSG00000150907	2.96655	2.95284	2.96026	2.71374	2.79005	2.723	2.81473	2.87191	2.97709	2.94702	2.88708	2.75673	3.00756	2.95654	3.19035	2.96444	2.79117	2.73224	2.78695	2.82328	2.98477	2.91879	2.81101	2.84991	2.82546	2.77138	2.75159	2.87528	2.94633	2.88304	2.80976	2.74127	3.30071	3.10857	3.07059	2.97709	2.99783	2.84738	3.01215	2.85941	3.21452	3.0663	3.0376	2.83923	2.8539	2.83059	2.77958	2.88179
	ENSG00000117707	2.37956	2.72662	2.34612	2.84966	2.63427	2.78192	2.84873	2.95131	2.87286	2.5237	2.65771	2.90992	2.80105	2.90631	2.31692	2.73408	2.65969	2.93953	2.76631	2.907	2.46595	2.59595	2.62588	2.81235	2.91418	2.75389	2.65679	2.81195	2.77844	2.60778	2.86527	2.72495	2.24119	2.25067	2.54579	2.81952	2.409	2.56891	2.30227	2.59369	2.12991	2.02798	2.59552	2.60279	2.84567	2.9225	2.94662	2.58833
	ENSG00000136824	2.25974	2.31026	2.40064	2.45419	2.33109	2.37755	2.39881	2.31157	2.31048	2.35343	2.37879	2.33961	2.51963	2.41375	2.30752	2.17193	2.35299	2.36879	2.31748	2.35989	2.34508	2.32519	2.35019	2.40482	2.47416	2.39487	2.42845	2.45006	2.43614	2.43509	2.38271	2.52768	2.4552	2.45438	2.49341	2.44753	2.55829	2.35372	2.49711	2.44	2.63164	2.52729	2.28013	2.46303	2.45438	2.49236	2.39628	2.47781
	ENSG00000067445	3.06877	3.03965	3.16806	3.00853	3.0317	3.0283	2.81145	2.81752	2.94903	2.73202	3.01584	2.90992	2.98496	2.97608	2.75347	2.6622	3.06768	2.86924	2.94321	2.86121	3.00071	2.9643	2.97034	2.89689	2.91623	3.00371	2.64632	2.83913	2.9483	2.91128	2.80624	2.95217	3.13906	2.98632	2.90565	2.93157	2.99313	2.73533	3.09644	2.85078	3.01919	3.00501	2.73052	2.97003	2.77379	2.86898	2.82586	2.82143
	ENSG00000138160	1.29055	1.31836	1.15742	1.31433	1.16726	0.856705	0.846254	0.958547	1.07791	0.958547	1.08347	1.20242	1.05398	1.01563	0.940159	1.01842	1.18538	1.07428	1.26223	0.98063	1.07695	1.25768	0.952911	1.14934	1.23802	1.34459	0	1.50022	1.35497	1.08207	1.31029	1.37555	1.32963	1.40797	1.48426	1.35514	1.64081	1.2954	1.16533	1.33144	1.38535	1.14548	1.48974	1.2473	0.993164	0.464056	1.37374	1.46772
	ENSG00000111206	1.17068	1.31836	1.06524	1.14773	1.12656	1.24905	1.08928	1.06037	1.12145	0.784397	1.4666	1.07861	1.18866	1.16579	0.822379	0.732922	1.15207	0.929184	1.07315	1.12894	1.36894	0.718813	1.19642	1.05917	1.13679	1.27917	0.781876	1.09203	1.22179	0.495687	1.28969	1.2396	1.25013	1.11567	0.860971	0.610274	0	1.24157	1.43158	1.31108	1.01291	1.11019	1.3515	1.40112	1.28797	0.54352	0.706539	1.35429
	ENSG00000079616	2.54733	2.41792	2.46635	2.42899	2.55879	2.41384	2.28713	2.41902	2.41867	2.29514	2.50844	2.44128	2.4098	2.38135	2.28729	2.40667	2.48095	2.43975	2.44208	2.40887	2.43745	2.48607	2.53417	2.4938	2.32588	2.54978	2.67638	2.53797	2.56556	2.5904	2.53722	2.69162	2.37008	2.31959	2.60091	2.58886	2.76598	2.60108	2.52713	2.65457	2.20119	2.28494	2.37792	2.61648	2.61282	2.58518	2.57791	2.58735
	ENSG00000117724	0.373661	0.809959	1.11567	1.21906	1.30703	1.28014	1.53912	1.25082	1.54084	1.39502	1.12082	1.20242	1.18866	1.05704	1.11073	1.37896	1.10714	1.40543	1.11742	1.52361	1.12831	1.34629	1.01499	1.0137	1.48993	1.60605	1.25167	1.53308	1.39625	1.27747	1.55189	1.29055	1.31953	1.0306	1.19106	0	1.08546	1.12707	0.976321	1.31108	1.39414	1.56704	1.19451	0.880769	0.993164	0.986887	1.51324	1.74871
	ENSG00000138778	0.949482	0.577347	1.15742	1.10923	0.921596	0.421525	1.0414	1.25082	0.982309	1.28375	0.974792	0.714032	0.431575	1.19383	1.28178	1.01842	0.955377	1.07428	0.901811	0.98063	1.39502	1.28418	0.451841	0.960226	1.19079	1.42798	0.781876	1.43651	1.42649	0.792629	1.24478	1.2396	1.4017	1.18555	1.20557	0.610274	1.34926	1.45	1.41258	1.28491	1.26464	1.19835	1.07567	0.946098	1.04211	1.32297	1.37374	1.39231
	ENSG00000134802	1.94382	1.96044	1.8167	2.08973	2.03662	2.10445	2.04022	2.14896	1.96289	2.09829	1.8005	2.05913	1.93073	2.07347	2.14029	1.97871	2.07718	2.23634	2.0572	2.22519	2.05675	2.05614	1.99298	2.06859	2.3783	2.02123	2.07209	2.39982	1.91534	2.21035	2.13114	2.14091	2.41017	2.49081	2.01366	2.0348	2.10586	2.18869	2.14772	2.01196	1.98065	2.18701	2.30082	2.02548	2.23547	2.20865	2.13337	2.15049
	ENSG00000165389	2.69679	2.64884	2.67359	2.7075	2.777	2.79618	2.68283	2.74206	2.64669	2.89805	2.75185	2.66804	2.77075	2.78533	2.76076	2.85952	2.5978	2.5644	2.65887	2.69603	2.72146	2.77148	2.71512	2.78884	2.79949	2.88678	3.04418	2.82449	2.95829	2.87541	2.91331	2.83936	2.77943	2.7139	2.7921	2.80091	2.87383	2.88207	2.7243	2.82668	2.80798	2.79561	2.86568	2.86514	2.83548	2.84519	2.82531	2.86978
	ENSG00000147224	2.90937	2.91817	2.9219	2.8881	2.88456	2.88179	2.94814	2.93355	2.90992	3.0431	2.91905	2.90631	2.9505	2.90396	2.98082	2.95977	2.87233	2.89495	2.93684	2.92896	2.89025	2.92729	2.91449	2.85695	2.94549	2.95353	2.93626	2.92871	2.91549	3.04294	2.92729	3.01612	2.91007	2.71863	2.99124	2.96767	2.8998	2.92431	2.97331	3.01612	2.86786	2.86861	2.88491	2.96008	3.00842	2.96899	3.00608	2.87973
	ENSG00000065328	1.13636	0	1.06524	1.01642	0.592754	1.05037	0.619779	0.116568	0.428866	0.442223	1.12082	0.900781	0.858766	0.9739	0.288908	0.111936	0.813287	0.789542	0.824627	1.03929	0.163667	0.0656242	0.952911	0.102674	0.96116	0.626333	0.608026	1.1051	0.750995	1.13074	1.40585	0.755573	0.925576	0	0.892644	0.795019	1.56248	0.68315	0.477949	0	0.71105	0.557845	1.09621	0.186823	1.19584	0	0.706539	0.193377
	ENSG00000115163	0.0980428	0.0887803	0	0	0	0	0	0	0.168298	0	0.131248	0	0	0	0.288908	0	0.363612	0	0	0	0	0	0	0	0	0.360903	0	0.331542	0.561258	0	0.230426	0.291617	0.195299	0	0	0	0	0	0	0.204561	0.0304965	0.00926246	0	0	0	0	0	0.722121
	ENSG00000196787	0.811177	0.0887803	0	0.964254	0.0748867	0.856705	0	0.116568	0.918101	0	0	0.967957	0.431575	0.625114	0.822379	1.01842	0	0.688841	0.729303	1.03929	0	0.582682	0.159036	0	0.653024	0.703418	0	0.501211	0.674038	0	0.230426	0.694071	0.272736	0.82939	0.605317	1.11567	0	1.02505	0	0.981417	0.671346	0.354349	0	0	0.403106	0	0	0.549748
	ENSG00000196747	0	0	0	0	0	0	0	0	0	0	0	0	0	0	0	0.111936	0	0	0	0	0	0	0	0	0	0	0	0	0	0	0	0	0	0.635014	0	0	0	0	0	0	0	0.00926246	0	0	0	0	0	0
	ENSG00000180772	0	0	0	0	0	0	0	0.116568	0.753189	0	0	0	0.632886	0	0	0	0	0	0.37637	0	0	0	0	0	0	0	0	0	0	0	1.07244	0	0.454793	0	0	0	0	0.53515	0	0	0	0	0	0	0	0	0	0
	ENSG00000133026	2.64418	2.74551	2.44822	2.63326	2.72437	2.87963	2.65624	2.8575	2.52406	2.94913	2.62734	2.95629	2.55894	2.84942	2.84844	2.80714	2.6564	2.83397	2.48543	2.88859	2.57538	2.57065	2.52131	2.78173	2.73186	2.61404	2.77359	2.83913	2.91042	2.90976	3.39254	2.94549	3.06438	3.31652	2.47581	2.50309	2.40366	3.08111	2.55338	2.87356	2.79384	2.69092	3.57003	2.62453	2.70254	2.95404	2.77599	2.82879
	ENSG00000143815	2.46107	2.54381	2.56238	2.50528	2.46559	2.4862	2.67965	2.59369	2.58554	2.62281	2.50038	2.56846	2.5336	2.50858	2.75347	2.66336	2.51906	2.49402	2.64995	2.60035	2.61011	2.57065	2.5771	2.47695	2.48506	2.41986	2.64716	2.67757	2.61237	2.76106	2.54247	2.60836	2.47818	2.73258	2.73721	2.62086	2.63984	2.61314	2.62801	2.61223	2.48071	2.54564	2.49876	2.60784	2.62386	2.70953	2.72418	2.56629
	ENSG00000173114	1.23055	1.14109	1.36686	1.44952	1.70011	1.0954	1.23668	1.011	1.45575	1.59669	0.727812	1.29294	0.933748	1.41301	1.44848	1.54629	1.21445	1.4957	1.41475	1.40727	1.65607	1.90296	1.48313	1.0137	1.62811	1.38498	0.500319	1.61877	1.8157	0.663452	1.22084	1.0031	2.31636	2.52973	1.9649	1.33219	1.51813	1.58418	1.78324	1.63638	2.35393	2.24357	1.97618	1.05468	1.51181	1.43806	1.16668	1.77063
	ENSG00000196159	2.4376	2.35239	2.39052	2.37662	2.50561	2.33422	2.3365	2.26938	2.33109	2.33494	2.46245	2.37111	2.25954	2.27511	2.24595	2.16178	2.30736	2.28896	2.35254	2.25946	2.45576	2.30029	2.24934	2.23078	2.46832	2.32969	2.42985	2.50166	2.28281	2.36044	2.33604	2.3299	2.58299	2.63292	2.5691	2.42026	2.36079	2.36901	2.47471	2.34282	2.3457	2.33707	2.22986	2.24812	2.11961	2.36777	2.4095	2.556
	ENSG00000165806	2.43212	2.31846	2.59144	2.5461	2.49829	2.52083	2.55397	2.44972	2.40146	2.34386	2.41575	2.24708	2.48397	2.38954	2.47695	2.45599	2.5002	2.49402	2.58192	2.50095	2.40743	2.37308	2.39678	2.35534	2.42212	2.68322	2.5811	2.45842	2.48832	2.67534	2.55123	2.43228	2.61297	2.65079	2.40346	2.36207	2.54879	2.41288	2.37052	2.44313	2.44034	2.4589	2.5391	2.46373	2.48962	2.53023	2.43944	2.67862
	ENSG00000141499	2.22046	2.12755	2.14628	2.18142	2.20825	2.09423	2.10107	2.1181	2.10046	2.2401	2.188	2.05913	2.22616	2.03405	2.12317	2.12991	2.18448	1.97248	2.18913	2.0785	2.13586	2.0414	2.22432	2.09654	2.06102	2.04003	1.89526	1.98663	1.83079	2.29106	1.91668	2.17744	2.04424	1.80331	2.01923	2.01026	2.22759	1.89868	1.9811	1.95023	2.01231	2.00503	1.79613	2.09685	1.95931	2.048	2.048	1.94998
	ENSG00000109805	0.0980428	0.88391	1.06524	0.723612	0.848365	1.18105	0.920161	0.726321	0.918101	0.647175	0.727812	0	1.05398	0.492978	0.822379	0.604287	0.813287	1.11303	0.586095	0.59852	1.48855	0.368243	0.159036	0.102674	1.10371	1.05249	1.28246	0.966739	1.09725	1.13074	1.10651	0.291617	1.11853	1.0306	1.60258	1.23767	1.42187	0.611304	1.03197	1.17538	1.40487	1.09145	0.442223	1.27164	0	1.06749	0	1.17655
	ENSG00000101333	2.44639	2.43072	2.36017	2.42026	2.35661	2.46092	2.3619	2.3931	2.22418	2.41736	2.34716	2.38557	2.17971	2.56573	2.25743	2.33723	2.38232	2.38686	2.21475	2.33854	2.29915	2.28494	2.26217	2.35861	1.95023	2.11048	2.29664	2.23953	2.31363	2.34508	2.38271	2.37755	2.43199	2.56172	2.27339	2.46319	2.35876	2.33652	2.32078	2.40788	2.38012	2.28713	2.16125	2.32606	2.28646	2.47674	2.3911	2.21883
	ENSG00000183137	2.0878	2.03517	2.01292	2.22418	2.15547	2.15087	2.07033	2.00203	2.07643	1.97823	2.12521	1.99437	2.06431	1.99757	1.97962	1.98845	2.01039	2.11945	1.85525	2.00252	2.1499	2.11497	2.04633	1.99549	2.06102	2.16031	1.89526	2.02823	1.88968	1.92267	2.01413	1.98266	1.89646	2.0075	1.93073	2.02852	2.07009	2.1249	2.14772	2.01196	2.25309	2.07347	2.02052	1.9565	2.05083	2.08041	1.84614	1.99622
	ENSG00000135476	0.588909	0.0887803	0	0.723612	0.592754	0	0	0.405815	0.428866	0.647175	0.393843	0.0536526	0.172929	0.492978	0.885694	0.418816	0.0841491	0.0443902	0.586095	0.737394	0	0.0656242	0.159036	0.102674	0.398474	0.878996	0.608026	1.16803	1.3032	0.792629	0.944502	0	1.04695	0.672819	0.7196	0.610274	0	0.790246	0.976321	0.864989	0.757645	0.876287	1.19451	0.556815	0.623623	0	0.338882	1.21395
	ENSG00000170312	1.36808	1.20994	1.39124	1.21906	1.35881	1.21807	1.29967	1.011	1.32717	1.31254	1.35597	1.02647	1.34926	1.36043	1.23185	1.15294	1.10714	1.21677	1.34804	1.47063	1.17471	1.02066	1.19642	1.18808	1.21677	1.38498	1.38768	1.53308	1.1973	1.27747	0.944502	1.18301	0.925576	1.58625	1.53777	1.38973	1.77276	1.45	1.23368	1.25589	0.971769	0.749965	0.869959	1.21595	1.2586	0.935857	1.40375	1.35429
	ENSG00000171189	1.05319	1.10073	1.00756	0.391134	0.735903	0.126617	0.846254	0.814505	0.428866	0.647175	0	1.02647	0.431575	0.9739	0.74295	0.418816	0.712541	0.688841	0.729303	0.98063	1.12831	0.907511	0.159036	0.600442	0.861758	0.521688	0.608026	0.988818	0.868917	1.13074	0	0.755573	0	0.221164	1.42679	0.891079	0.954485	0.53515	0	1.06691	1.03718	0.94062	0	0	0.512395	0	0	0.301666
	ENSG00000173253	1.7811	1.56417	2.15478	1.54368	1.44579	1.41442	1.82641	1.56617	2.02599	1.66784	2.29212	2.11444	1.99964	1.74296	1.59541	1.49334	2.11243	1.64192	1.99063	1.78828	1.62866	1.39414	1.58908	1.22448	1.7472	2.19942	1.86518	1.83924	1.64101	2.07569	2.1181	1.68453	1.86786	2.00327	1.23668	1.11567	1.70434	1.42679	1.74441	1.72148	2.2039	2.24518	1.54739	2.01568	1.38448	1.86796	1.25167	2.16772
	ENSG00000115687	1.69195	1.65532	1.84378	1.84727	1.91339	1.60841	1.62752	1.68317	1.86362	1.90296	1.65363	1.56809	1.8576	1.65481	1.84028	1.88968	1.73013	1.6523	1.83908	1.8444	1.84819	2.00004	1.60443	1.53582	1.67104	1.65394	1.63924	1.73479	1.79318	1.65752	1.67253	1.70343	1.83176	1.86217	1.77092	1.72967	2.05107	1.80546	1.77152	1.7307	1.56248	1.68186	1.85793	1.77348	1.58468	1.79373	1.90137	1.79017
	ENSG00000143493	2.29289	2.38159	2.39052	2.45185	2.52618	2.5339	2.50913	2.47276	2.51075	2.45855	2.48587	2.54381	2.48672	2.32009	2.49776	2.51667	2.4643	2.5265	2.36251	2.56076	2.49732	2.44805	2.43072	2.43309	2.56807	2.55715	2.5811	2.5712	2.43337	2.49732	2.31803	2.53187	2.17638	2.0973	2.6747	2.4869	2.44753	2.54919	2.27312	2.45335	2.40306	2.39541	2.53466	2.49592	2.37627	2.41479	2.55152	2.54964
	ENSG00000147130	2.82174	2.80299	2.80726	2.81082	2.80738	2.78921	2.81566	2.81674	2.79936	2.49711	2.87638	2.87638	2.81003	2.81566	2.71843	2.73177	2.8144	2.71878	2.86775	2.78495	2.68322	2.62446	2.80726	2.79738	2.73754	2.73279	2.45006	2.67066	2.71249	2.52839	2.58285	2.71597	2.70178	2.77341	2.83726	2.70407	2.73014	2.62657	2.84567	2.63811	2.75299	2.63943	2.56251	2.75065	2.68133	2.70583	2.66969	2.66954
	ENSG00000164626	0.373661	0.708922	0.638427	0	0.0748867	0.615852	0.13588	0.405815	0.428866	1.1247	0.590832	0.0536526	0	0.717322	0.991331	0.418816	0.58076	0.688841	0.729303	0	0.952911	0.582682	0.159036	0.387207	1.07128	0.771816	0	0.860389	0.750995	1.02401	1.43863	0.855487	1.38862	1.71942	1.15236	1.06627	0	1.50347	0.976321	1.20342	0.971769	1.44548	0.487916	0.396552	1.12399	0.88288	0.847146	1.28969
	ENSG00000137807	0.588909	0	0.773307	0.594676	0.988521	0.615852	0	0.596598	0.168298	0.442223	0.131248	0.967957	0.858766	0.801108	0.885694	0.604287	0.363612	0.866019	0.586095	0.59852	0.874534	0.582682	0.780385	0.387207	0.540811	0.990627	0.932137	1.13497	1.32236	1.08207	1.07244	0.19993	1.15678	1.04924	1.13361	1.09317	0	1.0918	0.833832	0.787106	1.28595	0.914445	1.60073	0	1.19584	1.10261	0	1.38045
	ENSG00000105968	3.55053	3.55661	3.51267	3.53438	3.53958	3.55905	3.43975	3.45827	3.49556	3.53842	3.51341	3.57421	3.53958	3.56786	3.482	3.4844	3.49216	3.47764	3.55552	3.51961	3.50029	3.55385	3.47564	3.52377	3.52422	3.51267	3.41519	3.54287	3.56786	3.50058	3.5333	3.62302	3.58578	3.46441	3.50904	3.56746	3.49706	3.50097	3.57003	3.55015	3.58175	3.54659	3.50281	3.52293	3.53166	3.4634	3.46243	3.53765
	ENSG00000156970	0	0.0887803	0	0.391134	0.37908	0.615852	0	0	0	0.140511	0	0	0	0	0.503133	0	0	0.0443902	0	0.381789	0.163667	0.0656242	0.159036	0.387207	0.398474	0.771816	0	1.16803	0	0.495687	0.52781	0	0.81567	0.572716	0	0	0	0.446423	0	0	0.0304965	0.253583	1.05733	0	1.04211	0	0.468687	1.07128
	ENSG00000136518	2.30848	2.28861	2.28646	2.18142	2.28217	2.3227	2.50095	2.33058	2.27679	2.32538	2.42936	2.30764	2.51816	2.35805	2.35688	2.33302	2.43662	2.32429	2.33944	2.36871	2.25893	2.3073	2.4809	2.34059	2.38861	2.34026	2.42499	2.34716	2.21843	2.40482	2.2868	2.33961	2.35598	2.47831	2.45277	2.29031	2.44247	2.2838	2.35779	2.37858	2.41927	2.25844	2.43212	2.32845	2.38665	2.38604	2.49804	2.35779
	ENSG00000165633	2.46865	2.33468	2.25787	2.33075	2.31803	2.25513	2.38628	2.36812	2.33838	2.35002	2.45214	2.35923	2.34282	2.5265	2.41265	2.24119	2.36939	2.37858	2.50443	2.45536	2.39456	2.36532	2.31291	2.19207	2.51562	2.44015	2.37008	2.48967	2.53826	2.40228	2.36111	2.19798	2.82303	2.78278	2.39568	2.35019	2.3387	2.37326	2.37227	2.42098	2.39504	2.42794	2.40033	2.35534	2.38511	2.35432	2.431	2.57884
	ENSG00000132436	2.08178	2.22874	2.16987	2.24895	2.24595	2.22464	2.34967	2.18701	2.34059	2.15285	2.33604	2.16919	2.49293	2.19848	2.23078	2.1651	2.21526	2.14341	2.29241	2.27024	2.22073	2.26866	2.32813	2.19207	2.23563	2.21035	2.20917	2.35144	1.98718	2.12357	2.09267	2.15748	2.13529	1.9056	2.40346	2.36967	2.46887	2.17468	2.26163	2.31219	2.07491	1.96401	2.22801	2.1439	2.37893	2.36487	2.27979	2.15049
	ENSG00000125319	1.00596	1.29369	1.06524	1.21906	1.30703	0.615852	1.32809	1.21856	1.16784	0.647175	0.91189	1.16262	0.632886	1.13149	1.11073	1.15294	1.30184	1.32376	1.26223	0.915475	0.874534	0.582682	1.11245	1.10651	1.21677	1.26118	0.781876	1.0437	0.868917	0.881988	1.07244	1.18301	1.46074	1.45309	0.7196	1.20881	1.49148	1.02505	0.735903	1.02718	1.0789	0.993569	0.928292	1.18001	1.44279	0.690332	0	1.21395
	ENSG00000172197	1.84148	1.79682	1.64655	1.65844	1.6416	1.56747	1.95824	1.90571	1.66784	1.75987	1.8109	1.96665	1.77055	1.67859	1.89223	1.94716	1.83554	1.7838	1.86122	1.78828	1.68146	1.78299	1.83824	1.71057	1.55576	1.7277	1.9188	1.89406	1.71435	1.61675	1.42301	1.66452	1.75566	1.95557	1.57359	1.63408	1.61025	1.71345	1.71623	1.76224	1.78923	1.81459	1.49939	1.84614	1.68409	2.05667	1.91759	1.79742
	ENSG00000149548	0.811177	0.577347	1.00756	1.14773	1.12656	0.856705	0.983905	0.726321	1.07791	0.784397	0.827063	0.56589	0.858766	0.86813	0.940159	1.06396	0.892109	0.986887	0.729303	0.59852	0.449132	0.368243	1.01499	1.0137	1.03983	0.990627	0	1.19169	1.37126	0	0.230426	0.617857	0.925576	1.11567	0.53932	0	0.84293	0.738181	0.735903	1.02718	1.21109	1.04781	0.869959	1.2473	1.2586	0	0	1.0118
	ENSG00000128606	1.6031	1.44431	1.4772	1.3905	1.5549	1.41442	1.60562	1.42798	1.37658	1.34345	1.55675	1.73387	1.57764	1.62218	1.36525	1.25487	1.37494	1.72203	1.32034	1.57521	1.41848	1.25768	1.57074	1.66833	2.03662	1.91931	1.56993	2.18448	1.84185	1.5164	1.55189	1.48912	2.02045	1.89172	1.40602	1.35514	1.74954	1.86412	1.58787	1.71559	1.91957	2.11564	1.47298	1.3515	1.51181	1.55295	1.77758	2.13386
	ENSG00000176769	0	0.0887803	0	0	0	0	0	0	0	0	0	0	0	0.0231562	0	0	0	0.0443902	0	0	0	0	0	0	0	0	0	0	0	0	0	0	0.272736	0	0	0.795019	0	0	0	0	0.00463123	0	0	0	0	0.464056	0	0
	ENSG00000178999	0.373661	0.0887803	0	0	0.37908	0	0.13588	0	0.428866	0	0.393843	0	0.172929	0.0231562	0	0.111936	0.0841491	0	0.586095	0	0.952911	0.0656242	0	0.721091	0.0138937	0.360903	0	0.802787	0	0	0	0.617857	0.763137	0.705321	0.309006	1.02569	0	0.611304	0	0.384498	0.177561	0.641053	1.14773	0	0.403106	0	0.468687	1.19677
	ENSG00000106070	3.29625	3.29268	3.23633	3.20922	3.23464	3.19495	3.42447	3.46701	3.47593	3.40386	3.3755	3.38153	3.47041	3.55741	3.37978	3.49855	3.38613	3.31735	3.59876	3.53958	3.39526	3.33367	3.32181	3.28129	3.2701	3.22982	3.30546	3.24177	3.19163	3.42546	3.41228	3.29958	3.13292	3.21908	3.38613	3.34987	3.44313	3.34762	3.18323	3.21274	3.00142	3.12134	3.31735	3.30213	3.20817	3.45043	3.42196	3.18878
	ENSG00000138182	1.80528	1.90051	1.84378	1.71851	1.81262	1.82736	1.87084	1.6948	1.85416	1.95472	1.87542	1.83717	2.05107	2.00707	1.90366	1.6694	2.01674	1.7838	1.85525	1.83698	1.80104	1.9105	1.82835	1.96187	2.00846	1.77193	1.94425	2.09423	1.78751	1.65752	1.85337	1.7574	2.00953	2.1209	1.95421	1.96685	2.00532	1.86676	2.0348	1.87327	2.17126	2.04698	1.77427	1.78917	1.76698	1.79373	1.93073	1.83842
	ENSG00000138587	1.72935	1.51689	1.60122	1.69139	1.38081	1.71121	1.48541	1.28121	1.35024	1.44378	1.26833	1.37285	1.70249	1.5014	1.28178	1.4593	1.42086	1.55446	1.62626	1.58787	1.52972	1.31433	1.60443	1.58077	1.62811	1.6904	1.67703	1.65007	1.60782	1.5164	1.56189	1.25638	1.67061	1.61147	1.38247	1.81017	1.8194	1.64758	1.61529	1.48732	1.54009	1.39575	1.50578	1.56211	0.802326	0.761384	1.22486	1.59375
	ENSG00000117650	0	0	0	0	0.0748867	0.126617	0	0	0	0.140511	0	0	0	0	0	0	0	0	0.0934116	0.381789	0.163667	0	0	0	0.0138937	0.0185249	0	0.188745	0.479872	0	0.230426	0.755573	0	0	0	0	0	0	0	0.204561	0.00463123	0.253583	0.694775	0	0	0	0	0
	ENSG00000166603	0	0	0	0	0	0	0	0	0	0.140511	0	0	0	0	0	0	0	0	0	0	0	0	0	0	0	0	0	0	0	0	0	0	0	0	0	0	0	0	0	0	0	0.060993	0	0	0	0	0	0
	ENSG00000116127	2.04603	2.04675	2.16267	2.19942	2.03201	2.11348	2.18685	2.15842	2.20163	2.2072	2.0529	2.09362	2.22215	2.0598	2.11419	2.09847	2.12442	2.14341	2.16008	2.12249	2.19038	1.97697	2.11481	2.1008	2.18771	2.11048	2.09045	2.13661	2.20351	2.27646	2.09045	2.09799	2.02748	2.23078	2.22986	2.05667	1.90801	1.8702	2.07119	2.13056	2.21956	2.10983	2.07468	2.0854	2.04569	2.17103	2.09256	2.19678
	ENSG00000115226	1.26223	1.20994	1.15742	1.46995	1.70011	1.60841	1.0414	1.28121	1.20188	1.56117	0.827063	1.44069	0.764628	1.13149	1.95081	1.18998	1.15207	1.80804	1.39266	1.08546	1.56477	1.19222	1.01499	1.40727	1.7662	2.04424	1.21959	1.52227	1.71435	1.38914	1.94398	1.19995	2.02548	1.93084	0.776972	1.37953	1.93455	1.86412	1.46772	1.50184	1.57703	1.7811	1.7877	1.18001	0.93824	1.3466	1.25167	2.07913
	ENSG00000140022	2.16479	2.38841	2.25532	2.43396	2.52618	2.61096	2.52713	2.43859	2.63256	2.706	2.63515	2.67564	2.64483	2.70779	2.39628	2.69951	2.55615	2.5644	2.39168	2.40306	2.51148	2.48607	2.46923	2.57861	2.74483	2.58422	2.49566	2.60729	2.46498	2.43036	2.86619	2.45934	2.78769	2.46344	2.34409	2.50251	2.25629	2.54106	2.49264	2.65533	2.71374	2.51017	2.78719	2.2913	2.14518	2.55221	2.32026	2.53098
	ENSG00000110042	1.97744	1.95524	2.09624	2.0737	2.20547	2.17233	1.95824	2.00203	2.19528	2.36493	2.23563	2.11444	2.04197	1.9919	2.11103	2.06756	2.1971	2.06556	2.15576	1.94382	2.13075	2.07209	1.98431	2.05473	2.14821	2.10414	2.28096	2.10029	2.1113	2.2834	2.21534	1.98601	2.04603	2.399	1.7277	2.01451	1.80625	2.18869	1.99071	1.82156	2.20119	2.00974	2.17653	1.99935	1.95323	2.21556	2.22147	1.98568
	ENSG00000182963	2.40423	2.32111	2.34045	2.30256	2.22249	2.31026	2.2107	2.23192	2.16082	2.29866	2.26316	2.29943	2.35053	2.37919	2.32447	2.15087	2.40455	2.31636	2.11481	2.37279	2.22491	2.19392	2.19833	2.29754	1.90801	2.08272	2.18271	2.10445	2.22705	2.31896	2.25052	2.35254	1.94276	2.04227	2.10784	2.31513	2.4871	2.37688	2.37824	2.3636	1.85975	1.93119	2.09393	2.41352	2.36384	2.37837	2.40527	2.28998
	ENSG00000135905	1.89443	1.81459	1.5723	1.57668	1.53912	1.63679	1.44748	1.82491	1.91151	1.84243	1.69024	1.66004	1.49363	2.01231	1.8005	1.88968	1.5469	1.71345	1.58011	1.9173	1.48855	1.62529	1.53498	1.6323	1.69791	1.76421	1.63924	1.99022	2.22976	2.02393	2.00953	1.82893	1.87776	1.99511	1.90178	1.86229	1.69463	1.97366	1.85668	1.7307	2.07491	1.96071	1.71469	1.7649	1.93329	2.14711	1.77758	2.11898
	ENSG00000129534	2.02995	2.17504	1.91251	1.95255	2.05667	2.10848	2.07033	2.14896	2.05145	2.14909	2.12892	2.05913	1.99373	1.83027	2.01128	2.03854	2.14149	2.21627	1.98315	2.06121	2.21005	2.06682	2.00478	1.97725	1.93989	2.00743	2.20917	2.06206	2.10145	1.94763	2.00953	2.0178	1.9794	2.29164	1.77912	1.87084	2.17233	2.23176	2.14047	2.1781	2.15362	2.13709	2.22986	2.08041	2.04569	2.1971	2.12572	2.13735
	ENSG00000164109	1.40953	1.5791	1.63161	1.36271	1.58544	1.66138	1.48541	1.31473	1.55827	1.2121	1.4666	1.37285	1.71233	1.44093	1.38498	1.50953	1.18538	1.34694	1.63767	1.40727	1.54739	1.54482	1.51884	1.56477	1.50266	1.55347	1.65311	1.69029	0.750995	1.61675	1.76958	1.53765	1.58272	1.50879	1.61509	1.55726	1.66205	1.45702	1.65532	1.57837	1.32209	1.44548	1.48325	1.37693	1.4601	1.72675	1.25167	1.70098
	ENSG00000013810	2.03517	2.10696	2.00058	2.15461	2.09059	2.06859	2.25728	2.18701	2.27094	2.18979	2.05856	2.14479	2.01102	1.98414	2.10135	2.34104	2.02748	2.25086	2.04251	2.11785	2.10404	1.98845	1.99757	2.03266	2.22046	2.22131	2.19053	2.12838	2.18012	1.99853	2.26367	1.93119	1.89071	1.97366	1.87567	1.88119	1.30459	2.14421	1.97069	2.20574	1.88002	1.90037	2.30305	2.02111	2.10904	2.07643	2.00004	2.10835
	ENSG00000152455	1.74019	1.82407	1.86066	1.75335	2.0251	1.81734	1.87084	1.78246	1.96289	1.88624	1.98004	1.91831	1.91151	1.66673	1.93377	1.88253	1.82529	1.82359	1.7761	1.95111	1.94843	1.85905	1.80984	1.80089	2.03998	1.87854	2.16595	1.86249	1.88588	2.05265	1.82382	2.00743	1.69346	1.47672	2.08979	1.96368	1.84885	1.98004	1.94341	1.95023	1.89577	1.85546	1.97153	1.94579	2.03775	1.61303	1.85823	2.04424
	ENSG00000214706	3.18469	3.16031	3.20943	3.23051	3.16155	3.11395	3.16506	3.14939	3.20569	3.18778	3.10284	3.0835	3.09766	3.05946	3.16333	3.16643	3.22917	3.15703	3.13887	3.0571	3.20943	3.21161	3.23247	3.17792	3.04487	3.09097	3.21249	3.07137	3.10587	3.2422	3.14601	3.16239	2.91665	2.7923	3.10251	3.15884	3.2717	3.20922	3.15327	3.12247	2.94561	2.99504	3.17446	3.31182	3.25738	3.20319	3.16173	3.04913
	ENSG00000168411	1.95982	2.00117	2.06334	2.02548	2.07209	1.99248	2.07454	2.00652	2.07267	2.08973	1.99149	1.98927	2.00436	2.09428	2.12317	2.06756	1.98791	1.98791	2.08496	2.103	1.99919	1.93787	2.06021	2.01954	1.98457	1.84987	2.31291	2.11884	2.14518	2.00503	2.07705	1.96633	2.18743	2.17546	2.08806	2.10506	2.20032	2.04962	2.19102	1.97697	1.98746	2.06206	2.14341	2.19766	1.79043	1.85823	2.10258	2.04424
	ENSG00000104059	0.949482	0.352859	0.154405	0.594676	0.0748867	0.757645	0.749261	0.405815	0	0.442223	0.393843	0.714032	0.172929	1.05704	0.503133	0.418816	0	0.929184	0.586095	0.98063	0.163667	0.0656242	0.878996	0.102674	0.861758	0.0185249	0.608026	0.331542	0	0.495687	0.52781	0.291617	0.853753	0.175639	0.247029	0	0	0.145142	0.976321	0.204561	0	0.253583	0	0.699679	0.93824	0	0.634377	0.193377
	ENSG00000170381	0.949482	1.17799	0.773307	0.723612	0	0.126617	0.920161	0.958547	0.428866	0.875752	0.91189	0.900781	0.172929	0.801108	0.822379	0	0.58076	1.02892	0.37637	0.381789	0.874534	1.15207	0.952911	1.05917	0.540811	1.0807	0.781876	0.943372	0.812069	1.45747	0.828093	1.03609	0.121986	1.04924	0.892644	0.946529	0.954485	0.973196	1.16533	0	0.971769	1.28989	0.643331	1.14253	0	0	0	1.2746
	ENSG00000087586	2.26628	2.28125	2.58649	2.93409	2.58308	2.58959	2.17888	2.17851	2.22418	2.20299	2.22903	2.22616	2.26938	1.93242	1.98431	1.96794	2.30431	2.17103	2.01829	2.10667	2.52829	2.62938	2.87938	2.72579	2.17045	2.41288	2.51766	1.94763	2.20901	2.08073	2.17298	2.20666	1.75566	1.58625	2.2479	2.3707	2.34758	2.20865	2.46814	2.57354	1.94998	1.95365	2.02254	2.74704	2.48461	2.27036	2.07618	2.35369
	ENSG00000109103	2.13901	1.97645	1.92077	2.1638	2.13056	2.11348	2.04022	2.13823	2.22073	2.08361	2.15461	2.11945	2.20482	2.17554	2.1736	2.12521	2.07308	2.11945	1.95388	2.13418	2.01413	1.94622	2.05173	2.09183	2.1572	2.2613	2.23315	2.06923	2.22215	2.10802	2.201	2.11497	1.97318	2.13735	1.98149	2.14143	1.93896	2.18326	2.00436	2.11877	2.00565	1.93746	2.02624	2.02111	2.18029	2.18295	2.0073	2.27024
	ENSG00000128944	2.26628	2.19678	2.04055	2.11589	2.09903	2.08344	2.02967	2.07768	1.95557	1.87248	2.19163	2.25386	2.13232	1.973	1.97962	2.01102	2.11243	1.97766	1.99662	2.02567	2.33989	2.38271	2.05173	2.04945	2.17999	2.40829	2.2062	2.02123	1.91534	2.34691	2.40806	2.39811	2.07588	1.93329	2.0785	2.12755	2.36079	2.36062	2.29153	2.41693	2.04983	2.00503	2.08601	2.10848	2.22274	1.89	2.07308	2.24971
	ENSG00000184661	0.373661	0.352859	0.438023	0.107305	0.37908	0.757645	0.619779	0.814505	0.630964	0.647175	0.727812	0.0536526	0.858766	0.0231562	0.822379	0.418816	0.0841491	0.929184	0.586095	1.03929	0.449132	0.907511	0.780385	0.102674	0.540811	0.360903	0	1.02533	0.923398	1.17155	1.10651	0	0.121986	0.635014	0.53932	0.922694	1.36924	0.53515	0.283489	0.204561	0.671346	0.557845	0	0.186823	0.512395	0.690332	0	0.722121
	ENSG00000120253	2.72909	2.7887	2.80385	2.80233	2.8745	2.81863	2.87607	2.80334	2.84549	2.74332	2.86556	2.85168	2.91723	2.84859	2.7934	2.77983	2.83585	2.83889	2.88649	2.91736	2.83381	2.83936	2.85695	2.81713	2.90396	2.84549	2.71863	2.79796	2.83806	2.86661	2.71821	2.85587	2.76458	2.55243	2.92592	2.86259	2.95598	2.80431	2.91189	2.80911	2.78719	2.76968	2.85145	2.86514	2.84567	2.79849	2.83982	2.85404
	ENSG00000213390	2.08178	2.05759	2.08699	1.98699	2.03662	2.06369	2.12469	2.1181	1.98352	1.92694	2.09603	2.02045	2.17971	2.0551	1.96368	2.12991	2.0974	2.02798	2.10378	2.11048	2.13586	2.14683	2.07901	1.90967	2.02942	2.0598	2.04759	2.14848	2.09362	2.11629	1.92002	1.97962	2.06247	2.20249	2.05784	2.17629	2.16633	1.87422	2.15152	2.02017	2.14595	1.80606	2.06785	2.1439	2.13839	2.21262	2.1847	1.99622
	ENSG00000196141	3.12263	3.00343	3.11872	2.70508	3.15369	2.99327	3.05584	2.95459	3.01083	2.90786	2.891	2.78504	2.92729	2.92061	3.08059	3.03895	2.96978	2.78039	3.18895	3.00693	3.22214	3.10183	3.00039	2.82089	2.8961	2.92373	3.09177	2.96101	2.96861	3.06668	2.98259	3.00536	3.04187	2.95768	3.01073	2.90812	3.14123	3.00577	3.18839	3.03126	3.12229	3.18446	2.80416	3.14362	3.11268	2.86322	3.00501	2.93188
	ENSG00000137713	2.42663	2.46034	2.41779	2.58366	2.53121	2.46257	2.50913	2.44305	2.53121	2.69811	2.67947	2.52279	2.72795	2.59923	2.88442	2.84738	2.36744	2.47442	2.50124	2.52918	2.51148	2.45026	2.45499	2.47695	2.76631	2.68233	2.62429	2.71891	2.67654	2.66253	2.51058	2.55809	2.86238	2.90786	2.63559	2.43396	2.36236	2.44972	2.40204	2.47416	2.95802	2.93803	2.66981	2.63965	2.66861	2.49626	2.46357	2.58833
	ENSG00000123485	0.0980428	0	0	0.107305	0	0.615852	0	0.814505	0.168298	0.140511	0	0.350149	0	0.271245	0	0.111936	0	0.0443902	0.0934116	0.0702554	0	0.368243	0.159036	0.102674	0.398474	0.878996	0	0.860389	0.923398	0	1.03563	0	1.00518	0.221164	0	0	0	0.145142	0	0	0.274227	0.489134	1.01764	0	0	0	0	0.978561
	ENSG00000167900	1.95982	1.83204	1.71148	1.86612	1.83746	1.74274	1.75503	1.51611	1.45575	1.79217	1.76896	1.85337	1.63638	1.70682	1.7398	1.56333	1.6016	1.67457	1.82197	1.64294	1.64241	1.83281	1.82835	1.64402	1.83337	2.09537	1.09933	1.68291	1.28595	1.49652	1.76958	1.59999	1.83468	1.49588	1.92233	1.69643	1.36924	1.59128	1.75309	1.55033	1.39414	1.51611	2.05538	1.89035	1.44279	1.76609	1.52666	2.06262
	ENSG00000171960	2.13901	2.1102	2.17574	2.10602	2.15991	2.14595	2.29465	2.16633	2.0963	1.96249	2.242	2.26067	2.27382	2.19647	2.15185	2.03384	2.16438	2.11564	2.14421	2.13418	2.07901	2.09616	2.20222	2.24685	2.25732	2.23478	1.99014	2.0251	1.93193	2.08651	2.25192	2.16405	1.96969	2.07942	2.14561	2.1971	1.81163	2.06385	2.19919	2.00565	2.07942	2.0661	2.23278	2.22078	2.09256	2.14711	2.03802	2.10506
	ENSG00000132646	2.48053	2.45073	2.50299	2.43212	2.4573	2.47842	2.55938	2.50187	2.52697	2.37193	2.56874	2.42936	2.56649	2.3291	2.50038	2.39189	2.43662	2.4322	2.47581	2.48136	2.49732	2.42823	2.44157	2.48329	2.50733	2.50665	2.53758	2.66253	2.47547	2.52666	2.48476	2.53998	2.48175	2.4812	2.65595	2.53722	2.63164	2.51648	2.57375	2.52131	2.52729	2.43337	2.45647	2.54564	2.59027	2.52851	2.43944	2.4975
	ENSG00000112742	0	0.577347	0.154405	0.391134	0.37908	0.421525	0.13588	0	0.168298	0.442223	0.131248	0.56589	0.172929	0	0	0	0	0.0443902	0.37637	0	0.163667	0	0.780385	0.387207	0.0138937	0.521688	0	0.802787	0.750995	0.262845	0.896799	0	0	0	0	0	0	0.611304	0	0	0.616639	0.557845	0.946911	0	0	0	0	0
	ENSG00000153208	1.94382	1.7454	1.64655	1.44952	1.48883	1.55155	1.46966	1.73553	1.54084	1.96249	1.40243	1.77469	1.77055	2.11541	1.81436	1.76812	1.49986	1.6932	1.51156	1.63266	1.58155	1.62529	1.65957	1.73479	1.41932	1.55347	1.36484	1.80862	1.71435	1.72546	1.7057	1.88731	2.17971	2.19678	1.68744	1.64863	1.72439	1.75125	1.74441	1.81341	1.59841	1.8005	1.73912	1.70142	1.79043	1.9534	1.83478	2.06599
	ENSG00000134690	0.0980428	1.00893	0.773307	0.594676	0.848365	0.615852	0.846254	0.596598	0.630964	0	0.827063	0.350149	0.632886	0.625114	0.503133	0.969741	0.363612	0.866019	0.0934116	0.737394	1.02283	0.368243	0	0.600442	0.540811	0.771816	1.14499	0.926414	0	1.13074	0	0.755573	0.944502	0.774986	0	0.444932	0	0.939372	0.283489	0.864989	0.757645	0.557845	0.694775	0.880769	1.22925	0.88288	0.782906	0.938876
	ENSG00000068489	1.23055	1.29369	1.23537	1.18609	0.921596	1.21807	1.35374	1.33872	1.16784	1.08027	1.29863	1.16262	1.3234	1.29751	1.07186	1.22615	1.21445	1.18658	1.11742	1.30278	1.12831	1.02066	1.27796	1.05917	1.10371	1.39921	0.608026	1.31254	1.41205	1.41139	1.51226	1.32088	1.53626	1.53742	1.41693	1.25638	1.54667	1.2954	1.08277	1.31108	1.26464	1.45389	1.40079	1.10137	0.993164	1.22711	0	1.40487
	ENSG00000151917	0.811177	1.20994	1.15742	1.06236	1.03851	1.21807	0.846254	1.011	0.630964	0.784397	0.727812	1.23235	0.858766	1.19383	1.20477	1.37896	1.15207	1.18658	1.02194	0.737394	1.41848	1.34629	0.649097	0.819325	1.25993	1.27917	1.33951	1.54135	1.24585	1.36117	1.38703	1.29055	1.17882	1.06037	1.19106	1.06627	1.42187	1.39837	1.19888	1.35248	1.56248	1.69503	0.53618	0.804006	0	0.986887	1.16668	1.43256
	ENSG00000109674	0	0	0	0	0	0.126617	0	0	0	0	0	0.56589	0	0.0231562	0	0	0	0	0	0	0	0	0	0	0	0.20727	0	0	0	0	0	0	0	0	0.7196	0	0	0	0	0	0	0	0	0	0	0	0	0.651806
	ENSG00000101596	2.83838	2.88976	2.95074	2.87638	2.8745	2.86733	3.00943	2.91665	2.96713	3.00371	3.02858	2.94889	2.98787	2.90565	2.95062	3.03307	2.97034	2.91317	2.89676	2.94857	2.89159	2.88179	2.92517	2.87894	2.87669	2.81983	2.91521	2.88991	2.90301	2.9058	2.93614	2.96667	2.90565	3.00371	2.87148	2.82116	2.88624	2.8893	2.94674	2.94702	3.09276	2.97638	2.90234	2.9344	2.89159	2.95541	2.96713	2.84435
	ENSG00000143924	2.33512	2.27372	2.28081	2.27394	2.27646	2.35819	2.30029	2.30628	2.29972	2.50105	2.36264	2.31495	2.31195	2.36142	2.39628	2.25488	2.27789	2.26084	2.27496	2.19833	2.29915	2.29754	2.25893	2.23358	2.24708	2.29316	2.18591	2.3457	2.44639	2.4566	2.38012	2.38653	2.50051	2.84873	2.27339	2.36464	2.27114	2.25946	2.2838	2.30064	2.54542	2.53767	2.39456	2.26221	2.26428	2.51667	2.44874	2.31377
	ENSG00000137168	2.33034	2.34862	2.34612	2.25418	2.51213	2.44706	2.50336	2.38814	2.45386	2.50951	2.49418	2.51181	2.48895	2.27808	2.50038	2.51201	2.43944	2.40507	2.31242	2.32512	2.37308	2.3073	2.27789	2.27459	2.43944	2.51667	2.48133	2.38456	2.30826	2.54354	2.42076	2.42154	2.1385	2.09489	2.45911	2.36901	2.47831	2.51593	2.4938	2.46373	2.35144	2.29329	2.50755	2.43428	2.51667	2.49477	2.49323	2.44
	ENSG00000115607	1.05319	0.809959	1.00756	1.18609	1.16726	1.05037	0.846254	0.814505	1.29675	1.34345	0.727812	0.56589	0.172929	0.717322	1.17407	1.54629	0.955377	0.688841	0.824627	0.737394	0	0.368243	0.649097	0.600442	0.398474	0.703418	0	0.704786	0.812069	0.881988	0.360903	0.933748	0.944502	1.54256	1.26744	0.525888	0	0.68315	0.477949	1.06691	0.177561	1.11019	0	0.804006	0.623623	0	0.538102	0.453763
	ENSG00000102384	1.00596	0.0887803	0.773307	0.964254	1.12656	1.24905	1.1333	1.31473	0.918101	0.875752	1.03365	0.816888	1.29251	0.717322	0.940159	0.418816	0.0841491	1.11303	0.966739	1.08546	1.07695	0.907511	0.952911	1.05917	0.398474	1.02116	0.781876	0.860389	0.479872	1.13074	1.07244	0.423448	0.520197	0.741732	1.22565	1.25638	1.0437	0.973196	1.08277	1.10923	0.671346	0.700466	1.26089	0.946098	0.623623	0.824627	1.10208	1.09809
	ENSG00000168496	2.34045	2.23641	2.34045	2.30752	2.38135	2.36709	2.40193	2.33769	2.34862	2.3227	2.3549	2.22616	2.42416	2.24417	2.3321	2.30589	2.26028	2.19991	2.40228	2.41097	2.35328	2.37537	2.28554	2.35534	2.41136	2.30504	2.25381	2.2587	2.25597	2.30082	2.37755	2.34315	2.11284	2.01026	2.51283	2.39832	2.56716	2.26464	2.33707	2.3767	2.31636	2.24357	2.28271	2.42535	2.31787	2.25381	2.42899	2.25915
	ENSG00000149929	2.83021	2.82597	2.7992	2.80308	2.81046	2.76505	2.83538	2.82965	2.83736	2.74453	2.77424	2.7284	2.80787	2.78248	2.80549	2.7383	2.86075	2.81082	2.87732	2.81133	2.86342	2.81863	2.7545	2.79189	2.772	2.67397	2.7482	2.77578	2.66583	2.78495	2.84481	2.83102	2.77424	2.57065	2.80911	2.76929	2.85827	2.75315	2.79089	2.74908	2.66447	2.60163	2.72039	2.82624	2.73202	2.77087	2.61952	2.56183
	ENSG00000100714	3.24396	3.2624	3.26123	3.28495	3.23799	3.21708	3.36417	3.34913	3.25958	3.13765	3.27059	3.32554	3.34858	3.23683	3.30688	3.25389	3.25617	3.34421	3.28299	3.28365	3.14145	3.11616	3.24846	3.30123	3.25981	3.25936	3.18285	3.21885	3.23447	3.27539	3.24289	3.26891	3.07353	3.18266	3.25893	3.23357	3.24487	3.21452	3.22711	3.31707	3.13856	3.12319	3.14766	3.24698	3.31437	3.24597	3.21708	3.16409
	ENSG00000110063	2.21388	2.23641	2.20706	2.24469	2.20825	2.19882	2.3619	2.33604	2.23983	2.06431	2.27296	2.19587	2.28574	2.31354	2.29031	2.25067	2.19392	2.23912	2.31242	2.18416	2.19729	2.201	2.23712	2.17663	2.16291	2.27156	2.28809	2.13056	2.1569	2.25435	2.28169	2.27646	2.11826	2.05239	2.33604	2.16061	2.35876	2.21326	2.22929	2.26658	2.0483	2.00974	2.11208	2.30566	2.29827	2.13478	2.17971	2.21883
	ENSG00000111602	2.01884	1.98765	1.99051	1.9266	1.98514	1.92526	2.22108	2.1181	2.04411	2.06431	2.15915	1.9243	2.02637	1.9056	2.08453	1.97358	2.03607	2.08378	2.16454	1.98861	2.02923	1.91931	2.11481	2.05473	2.17698	2.17144	2.0333	2.00117	2.10145	2.12078	1.99437	1.96633	2.13134	2.04073	2.12048	2.14143	1.83554	2.07308	2.10169	1.99678	2.02714	2.05891	2.15649	2.06206	2.07718	1.98791	1.99488	2.16479
	ENSG00000148225	1.3921	1.7454	1.53804	1.65844	1.66494	1.73266	1.89204	1.90571	1.79104	1.4686	1.74795	1.75451	1.84185	1.57693	1.88588	1.88253	1.8183	1.94118	1.63767	1.55882	1.50871	1.56297	1.91499	1.84266	1.79613	2.03662	1.72014	1.81492	1.41205	1.80472	1.59718	1.7909	1.72662	1.36496	1.43717	1.72967	1.53071	1.66205	1.56013	1.69083	1.45	1.40585	1.73354	1.70142	1.7574	1.83842	1.559	1.63332
	ENSG00000136492	0.588909	0.708922	0.154405	0.391134	0.848365	0	0.13588	0.596598	0.630964	0.647175	0.91189	0.350149	0.933748	0.0231562	0.885694	0.418816	0	0.866019	0	0.98063	0.654946	0	0	0	0.540811	0.771816	0	1.02533	1.12562	0.495687	0.828093	0.519305	0.454793	1.0306	0	0.660039	0	0.145142	0	0	0.546335	0.700466	0.80557	0.556815	0	0	0	1.09809
	ENSG00000171316	3.08818	3.06304	3.03614	2.91866	3.08045	2.93792	3.09276	3.02763	2.92132	2.82531	3.07533	3.04624	3.01128	2.87217	2.93536	2.87275	2.96978	2.96321	2.99042	2.9695	3.04548	2.98569	3.10284	3.0289	3.04946	2.86046	3.01167	2.9971	2.99453	2.96932	2.85738	2.9989	2.87963	2.78543	3.01934	2.91109	2.89457	2.87828	2.9989	2.99862	3.12191	3.13802	2.97227	3.11427	2.85968	3.0355	2.89314	2.92741
	ENSG00000166450	1.57542	1.64211	1.88905	2.00203	1.89144	1.82736	1.96426	1.86461	1.78176	1.56117	1.93073	1.89097	1.83141	1.68735	1.59541	1.80359	1.84365	1.77841	1.85525	1.67091	1.34435	1.47411	1.87612	1.66833	1.67104	1.66908	1.7528	1.71166	2.04517	1.47802	1.76224	2.07319	1.81112	1.9704	1.65112	1.59458	1.42187	1.8702	1.9206	1.81341	1.77414	1.51611	2.22986	1.65083	1.82784	2.15134	1.99488	1.68536
	ENSG00000157212	2.1781	2.26762	2.20706	2.1673	2.26285	2.18188	2.28169	2.17851	2.26628	2.04251	2.17103	2.25008	2.21207	1.9919	2.18805	2.14239	2.15842	2.16107	2.23176	2.1732	2.27972	2.10983	2.22093	2.13478	2.2	2.11757	2.17333	2.14772	2.15334	2.24642	2.0001	2.15438	2.14421	2.1569	2.27339	2.07795	2.17443	2.14421	2.36333	2.2868	1.99549	2.00974	2.20053	2.25946	2.02245	2.28646	2.20806	2.16947
	ENSG00000137880	0.588909	1.05602	1.23537	1.06236	0.735903	0.931107	1.29967	0.958547	0.982309	0	0.727812	1.02647	0.431575	0.717322	0.885694	0.418816	1.06107	0.866019	1.07315	0.98063	0.654946	0.907511	1.24241	0.600442	1.07128	0.703418	1.28246	0.265827	0.330323	0.495687	0	1.19995	0.454793	0	0.7196	0	1.36924	0.324905	0.91292	0.694071	0.00463123	0.489134	0.442223	1.14253	0.802326	0.690332	0	1.04781
	ENSG00000105202	2.92964	2.89272	2.95147	2.90003	2.92698	2.89472	2.94419	2.90003	2.8808	2.91174	2.96915	2.90992	2.97995	2.95284	3.00283	2.8952	2.95514	2.86755	2.97768	2.89915	2.86619	2.8557	2.93941	2.99015	2.92964	2.84589	2.83504	2.89952	2.8809	2.91058	2.87938	2.86121	3.03594	3.06542	3.0496	2.8745	3.01657	2.82423	2.93972	2.9044	2.84966	2.82872	3.02305	2.94465	2.81353	2.82061	2.81932	2.76076
	ENSG00000184481	3.32969	3.45501	3.35909	3.37022	3.40177	3.41616	3.31882	3.36485	3.3552	3.37322	3.29214	3.37434	3.36105	3.4129	3.32503	3.37795	3.36279	3.34148	3.43759	3.4231	3.4155	3.46469	3.34736	3.37463	3.28129	3.20422	3.26502	3.18994	3.30948	3.28495	3.34499	3.35762	3.07386	2.9367	3.18108	3.28926	3.19035	3.36902	3.34961	3.3616	3.11927	3.16866	3.15012	3.37738	3.34858	3.29958	3.33855	3.15593
	ENSG00000164104	2.82765	2.75151	2.80608	2.86805	2.64272	2.64906	2.78719	2.86215	2.68417	2.69991	2.86046	2.87789	2.85786	2.84719	2.63591	2.68848	2.81606	2.76717	2.76127	2.7887	2.55894	2.56104	2.84286	2.84678	2.94208	2.772	2.85786	2.94391	2.77027	2.82128	2.85786	2.83527	3.06399	3.0593	2.87556	2.86075	2.81635	2.72447	2.66459	2.73904	3.05694	2.76181	3.01569	2.74298	2.76959	2.75591	2.7704	2.7812
	ENSG00000176890	1.29055	1.00893	1.4772	1.28547	1.12656	1.41442	1.26937	0.958547	1.07791	0.442223	0.974792	1.44069	1.39873	1.16579	0.503133	0.830609	1.42086	0.789542	0.824627	0.915475	0.874534	1.15207	1.11245	0.960226	0.739211	1.29431	0.995815	1.13497	1.54203	1.13074	1.22084	0.80874	1.31352	1.2746	1.253	1.37953	1.51813	1.21363	1.41258	1.17538	1.03718	1.28989	1.23469	1.27164	1.04211	1.25205	1.29924	1.49406
	ENSG00000135604	1.13636	1.31836	1.4772	1.50076	1.30703	1.36564	1.53912	1.71266	1.4752	1.88624	1.15912	1.54903	1.42086	1.63379	1.79124	1.64346	1.24552	1.4615	1.58011	1.45031	1.58155	1.43651	1.57074	1.42595	1.37494	1.26118	1.55699	1.52694	1.91534	1.88342	1.66362	1.29055	1.78682	2.36848	1.70343	1.65655	1.5839	1.48541	1.26384	1.33144	1.45775	1.68186	1.77841	1.52174	1.7729	1.53999	1.45689	1.45528
	ENSG00000072133	1.13636	1.48378	1.11567	1.51226	1.48883	1.69894	1.42649	1.66075	1.59107	1.66784	1.32863	1.51732	1.47492	1.72559	1.50986	2.07093	1.3515	1.55446	1.47619	1.77758	1.07695	1.45375	1.01499	1.38247	1.68112	1.66119	1.4755	1.67733	1.66285	1.36117	2.07705	1.89577	1.99596	1.98266	1.15236	1.43012	1.2789	2.07491	1.41258	1.89779	1.47298	1.14548	2.14537	1.27164	1.58468	1.8635	1.7081	1.73459
	ENSG00000088325	1.59156	1.48378	1.61759	1.80664	1.79586	1.62342	1.79538	1.7645	1.72575	1.50781	1.70343	1.77469	1.86553	1.58936	1.62626	1.72825	1.37494	1.73135	1.71074	1.72998	1.64241	1.47411	1.7141	1.86946	1.7662	2.12048	1.36484	1.97618	1.87383	1.64459	1.45233	1.61416	1.67061	1.10158	1.59524	1.62787	1.32809	1.55508	1.74441	1.83603	1.49285	1.54368	1.70527	1.7649	1.51181	1.77992	1.895	1.89646
	ENSG00000184357	0	0	0.154405	0	0	0.757645	0	0	0	0	0	0	0	0	0	0	0	0	0	0	0	0	0	0	0	0	0	0	0	0	0	0	0	0	0	0	0	0	0	0	0.0304965	0.00926246	0	0	0	0	0	0
	ENSG00000147912	2.64154	2.71821	2.64298	2.68589	2.7601	2.76148	2.50588	2.5225	2.60147	2.36493	2.3911	2.40806	2.45825	2.53924	2.39811	2.53998	2.62288	2.63214	2.54964	2.61688	2.41352	2.58308	2.57231	2.59112	2.53065	2.60758	2.64977	2.45317	2.53483	2.38861	2.68393	2.54879	2.40556	2.22286	2.5681	2.70814	2.29294	2.53643	2.48945	2.44	2.39199	2.55778	2.57956	2.73456	2.77867	2.35224	2.43944	2.50939
	ENSG00000144354	1.76998	1.8397	2.1165	1.06236	1.92046	1.51884	2.07913	1.78989	1.85416	1.66784	2.02823	1.72312	1.8576	1.76056	1.76662	1.49334	1.42086	1.32376	1.98315	1.79828	1.95516	1.62529	1.81954	1.18808	1.21677	0.922233	1.4922	1.37386	1.39625	1.8397	1.40585	1.5289	1.61499	1.28504	2.40228	1.66285	1.78677	1.50347	1.76326	1.45346	1.83239	1.80606	1.60073	1.98056	1.42376	1.70297	1.63379	1.09809
	ENSG00000129071	2.70583	2.74215	2.77264	2.76087	2.75931	2.76384	2.75662	2.75826	2.76458	2.66288	2.76284	2.79189	2.76692	2.75323	2.74922	2.79882	2.75496	2.75562	2.77075	2.75065	2.75481	2.73353	2.74428	2.73624	2.6486	2.70864	2.81932	2.66721	2.71489	2.75481	2.77424	2.78278	2.6045	2.60356	2.78348	2.75866	2.79479	2.70473	2.79393	2.76491	2.81182	2.80017	2.68322	2.72558	2.76959	2.71522	2.7139	2.74967
	ENSG00000006634	1.6991	1.71057	1.76591	1.60782	1.61579	1.59328	1.79538	1.70527	1.78176	1.84243	1.69024	1.71091	1.73785	1.71699	1.68572	1.79551	1.80984	1.59513	1.89841	1.79828	1.86821	1.73442	1.70161	1.56477	1.78839	1.63459	1.68925	1.65007	1.5839	1.94142	1.32963	1.60672	1.56248	1.59614	1.84394	1.50458	1.42187	1.59718	1.70458	1.50184	1.70656	1.72731	1.72608	1.73927	1.90619	1.66164	1.67025	1.59375
	ENSG00000153721	1.75087	1.90744	1.98514	2.00715	1.89144	2.11785	1.82641	1.97248	2.0598	1.9418	1.79062	1.88184	1.88764	2.1572	1.84028	1.91668	1.88922	2.00327	1.86982	2.04738	2.00478	1.93787	2.05589	2.07396	1.93989	1.91931	1.89526	1.93961	2.08651	1.98641	2.03266	1.93855	2.03449	2.07569	1.85842	2.09489	1.67428	2.0176	1.67817	2.06247	1.80917	1.72731	1.98901	1.7281	2.18866	2.00707	1.95323	2.05996
	ENSG00000151276	2.77943	2.99266	2.73148	2.88179	2.75644	2.88281	2.66954	2.77958	2.73549	2.92061	2.76284	2.86898	2.86097	2.96849	2.67728	2.8672	2.78267	2.80431	2.81327	2.94755	2.70828	2.80367	2.75022	2.77906	2.71956	2.70365	2.68417	2.71562	2.77546	2.92443	3.00545	2.6506	2.85484	3.05237	2.84398	2.93347	2.60758	2.9534	2.8012	2.83873	2.83961	2.76106	3.0431	2.75347	2.72253	2.88834	2.82303	2.66778
	ENSG00000187210	1.59156	1.51689	1.2746	1.60782	1.30703	1.47854	1.53912	1.51611	1.12145	1.6299	1.29863	1.6239	0.933748	1.71699	1.65811	1.65732	1.44378	1.50781	1.37236	1.72998	1.41848	1.63747	1.41677	1.28653	1.43479	1.46315	1.66673	1.69809	1.88968	1.56297	1.4974	1.54903	1.70142	1.50475	1.45455	1.6798	1.53071	1.65861	1.45151	1.53688	1.34372	1.6237	1.80286	1.45982	1.4957	1.91229	1.79434	1.8576
	ENSG00000114346	1.75818	1.76039	1.53804	1.86022	1.85281	1.80179	1.8109	1.78989	1.80124	1.84243	1.38195	1.6798	1.60891	1.67859	1.73245	1.75	1.62915	1.6932	1.63767	1.72998	1.75779	2.00573	1.70161	1.70055	1.75242	1.94059	1.76896	1.8898	1.80804	1.88342	1.88529	1.76662	1.54563	1.75911	1.85842	1.6798	1.78677	1.78058	1.70458	1.74738	1.82262	1.85905	1.86466	1.83577	1.92046	1.46772	1.94763	2.03283
	ENSG00000163808	0.717322	1.14109	0.773307	1.01642	1.16726	1.28014	0.749261	0.726321	0.918101	0.442223	0.974792	1.02647	1.05398	1.01563	0.642544	0.909433	1.01291	0.929184	0.586095	0.915475	1.07695	1.02066	0.649097	1.18808	0.917071	1.38498	0.500319	1.05788	1.09725	0.663452	0.52781	0.423448	1.13383	1.0306	1.0428	1.38973	0	0.832032	1.26384	0.384498	1.01291	1.09145	1.26089	1.0046	0.623623	0	1.07033	1.46772
	ENSG00000183023	2.03517	1.8397	1.68638	1.46995	1.70011	1.67428	1.8183	1.85668	1.62915	2.09362	1.38195	1.79434	1.60891	2.11541	1.82072	1.85454	1.65412	1.80089	1.39266	1.86066	1.72148	1.71266	1.57074	1.61916	1.58236	1.70781	1.91339	1.90082	2.12553	1.87445	1.94843	1.78021	1.76378	1.87264	1.73459	1.90366	1.8901	1.80546	1.74441	1.81341	1.82711	1.8194	1.97385	1.7281	1.79043	2.26067	2.08895	2.11665
	ENSG00000206053	2.66049	2.67243	2.60765	2.65151	2.61892	2.66817	2.69162	2.63101	2.69711	2.78414	2.68222	2.61624	2.69162	2.68242	2.69902	2.63608	2.5998	2.55734	2.654	2.52037	2.59488	2.5876	2.60656	2.66729	2.62027	2.55542	2.5916	2.61658	2.58893	2.68848	2.71089	2.69162	2.52869	2.42087	2.74775	2.73721	2.59099	2.67757	2.61048	2.60617	2.49626	2.52729	2.62865	2.72684	2.77056	2.65804	2.57421	2.56874
	ENSG00000112290	1.00596	1.24084	1.2746	1.06236	1.03851	1.13946	0.920161	0.895907	0.982309	1.25013	1.08347	1.02647	0.632886	1.31797	1.36525	1.18998	1.10714	1.14827	1.02194	0.98063	1.02283	1.31433	0.952911	1.25365	1.30037	1.26118	1.28246	1.2658	1.45455	1.30703	0.828093	1.0031	1.45319	1.45309	1.3362	1.50871	1.61025	1.24157	1.38862	1.17538	1.53318	1.60891	1.4507	0.804006	1.47956	0	1.07033	1.47636
	ENSG00000070950	1.69195	1.83204	1.86066	1.56189	1.58544	1.7228	1.79538	1.65026	1.71537	1.68241	1.73801	1.54903	1.79727	1.74296	1.8073	1.75	1.74954	1.63161	1.68392	1.71741	1.79193	1.67859	1.7472	1.6054	1.68925	1.57858	1.43209	1.68678	1.83603	1.77727	1.4974	1.85933	1.75566	1.98601	1.63987	1.67501	1.86249	1.75125	1.79043	1.61286	1.75503	1.64738	1.33051	1.58986	1.59879	1.453	1.71623	1.52304
	ENSG00000168743	2.02447	1.51689	1.86066	1.44952	1.98514	1.73266	2.35207	2.09574	2.32098	1.9919	1.67817	1.71091	2.01102	2.47611	2.03831	1.84614	1.74063	1.98791	2.40378	2.23078	1.88449	1.98248	1.76896	1.68009	2.82719	2.05521	1.83239	2.68156	2.41008	2.26285	1.91151	1.63794	2.7949	2.93547	2.26292	2.0598	1.87011	2.10997	1.56013	1.9274	2.83674	2.47192	2.95365	1.7281	1.88342	2.15134	2.15438	2.16234
	ENSG00000139323	2.22046	2.27372	2.18373	2.28433	2.19729	2.21388	2.31922	2.29994	2.3073	2.24289	2.35835	2.29943	2.27382	2.29493	2.2958	2.36333	2.27312	2.26678	2.26503	2.26344	2.28861	2.19392	2.32813	2.3037	2.18389	2.24377	2.33564	2.2645	2.37824	2.41445	2.24625	2.31195	2.19171	2.15842	2.28809	2.47611	2.42047	2.287	2.32588	2.34424	2.28646	2.22549	2.28932	2.31846	2.30201	2.28458	2.3836	2.25682
	ENSG00000010292	2.66191	2.63926	2.67965	2.64763	2.66981	2.66277	2.62386	2.55198	2.65224	2.50234	2.56129	2.63227	2.60169	2.59099	2.5811	2.5946	2.66147	2.66191	2.6155	2.56999	2.69761	2.72409	2.61952	2.66158	2.54597	2.63833	2.56734	2.62446	2.63568	2.51698	2.58167	2.61167	2.40482	2.29628	2.59866	2.60885	2.58865	2.61314	2.667	2.65533	2.57492	2.54106	2.49757	2.62675	2.60476	2.65387	2.5152	2.66508
	ENSG00000184445	2.00223	1.98315	1.84378	2.1474	2.15152	2.12619	2.02967	2.00203	2.0159	2.11698	2.048	2.08806	2.0374	1.94224	1.97962	2.0176	2.06454	2.18176	1.99063	1.95111	2.10404	2.16339	2.0159	1.90338	1.90801	2.13023	2.16947	2.07805	2.11444	2.03831	2.07705	2.07319	2.04833	2.13165	2.00839	2.0208	1.94923	2.31636	1.96442	2.04335	2.13616	2.0661	2.14341	1.94091	2.20507	2.06717	2.02111	2.0572
	ENSG00000149636	2.11243	1.96665	1.89484	1.96538	2.0251	1.96902	1.93578	1.91068	1.85416	1.84243	2.10258	1.96172	2.02637	1.88819	1.91636	1.92294	2.02299	2.0707	2.0133	2.04335	1.91788	2.00573	2.14772	2.13114	1.95592	2.05521	1.94425	2.14239	2.16234	1.85512	2.1614	1.99919	2.17111	2.20065	2.27339	2.01451	2.06599	2.08512	1.94341	2.08278	1.95973	1.97186	1.60614	2.07047	2.11122	1.86796	2.06953	1.94716
	ENSG00000142945	0.811177	0.94859	0.867237	1.28547	1.03851	1.0954	0.983905	1.33872	1.03035	0.140511	1.26833	1.26384	1.18866	1.09406	0.991331	1.06396	1.01291	1.24628	1.34804	0.98063	1.12831	1.1142	1.01499	1.22448	1.13679	1.46315	0	1.44652	1.39625	1.17155	1.28969	0.933748	1.53256	1.07475	0.247029	1.47577	1.72439	1.38931	0.91292	1.14414	1.27615	1.19835	1.54135	1.0046	1.4957	0.88288	0.538102	1.59375
	ENSG00000108395	2.7352	2.82474	2.78734	2.71032	2.76087	2.80159	2.76138	2.75396	2.80321	2.62698	2.67947	2.72722	2.72795	2.68577	2.75644	2.78414	2.70166	2.71104	2.62323	2.71413	2.81133	2.78248	2.72202	2.72318	2.64551	2.667	2.78969	2.7373	2.69226	2.69617	2.77993	2.72495	2.60681	2.5279	2.63559	2.69178	2.79418	2.7265	2.71778	2.81983	2.60905	2.61264	2.49308	2.70631	2.69475	2.68345	2.73186	2.61966
	ENSG00000186871	0	0.577347	0.638427	0.391134	1.12656	0.757645	0.920161	0.726321	0.630964	0.442223	0.827063	1.16262	1.22565	0.924889	0.885694	0.909433	0.955377	0.986887	0.824627	0.838433	0.449132	0.825845	0.780385	0.960226	0.96116	0.878996	1.09933	1.09203	0	0.262845	1.16625	0.893281	0.195299	0.82939	1.35952	1.00203	0	0.446423	0.976321	0.694071	1.18356	0.876287	0.928292	1.0046	1.22925	1.19535	1.16668	0.791138
	ENSG00000174442	1.91339	1.88687	1.89484	1.99596	1.85905	1.93639	2.07454	1.98978	1.91151	1.93455	1.83824	1.63721	2.01485	1.88819	1.84028	1.86087	1.97596	1.82359	1.86982	1.88002	1.85718	1.93787	2.0107	1.96187	1.88731	2.03662	2.08086	2.01913	1.93193	1.89938	1.87854	2.03178	2.15127	1.98266	1.84753	2.08581	1.84885	1.83058	1.99573	1.96071	2.08136	1.96071	2.16571	1.86553	1.95323	1.93863	1.73327	1.92469
	ENSG00000080839	2.58218	2.77116	2.68294	2.78267	2.67842	2.69247	2.77493	2.69541	2.79189	2.68089	2.68475	2.72161	2.69876	2.6674	2.5183	2.77792	2.84567	2.91388	2.69963	2.72949	2.63998	2.67143	2.70194	2.72988	2.6674	2.65143	2.71174	2.58258	2.66288	2.61758	2.87302	2.67359	2.48807	2.4675	2.70272	2.76795	2.57912	2.77782	2.64551	2.72495	2.73469	2.60729	2.78317	2.6459	2.81195	2.72161	2.75204	2.63926
	ENSG00000151503	2.31748	2.42231	2.30115	2.36241	2.41097	2.31272	2.41394	2.24834	2.40366	2.3227	2.33302	2.41459	2.28784	2.26583	2.31056	2.42845	2.39611	2.29664	2.40378	2.39256	2.48193	2.38604	2.32659	2.43309	2.3783	2.30106	2.29082	2.31328	2.28494	2.37741	2.37163	2.27433	2.18142	2.03278	2.30455	2.32036	2.24995	2.37326	2.39954	2.35165	2.10547	2.18142	2.25097	2.41652	2.38193	2.41884	2.29409	2.1419
	ENSG00000100162	0.373661	0.708922	0.438023	0.818107	0.735903	0.994923	0.983905	0.895907	0.753189	1.28375	0	0.900781	0.431575	0.717322	0.642544	0.604287	1.01291	0.548257	0	1.12894	0.654946	1.06936	0.780385	0.960226	0.917071	1.15517	0.995815	1.22728	0.239689	0.663452	0.944502	0.291617	1.19169	1.14001	0.53932	0	0	1.41641	1.19888	0.694071	0.887549	0.94062	1.91405	0.186823	0.512395	0.690332	0	1.23449
	ENSG00000164684	2.70977	2.8539	2.7038	2.76894	2.70964	2.69461	2.75405	2.85499	2.77993	2.80563	2.85454	2.82394	2.9219	2.95284	2.74231	2.87201	2.89331	2.82611	2.90827	2.90631	2.88916	2.87575	2.84052	2.72579	2.8294	2.68736	2.68992	2.81274	2.75784	2.81983	2.89025	2.78955	2.9937	3.08474	2.7682	2.74195	2.94088	2.96915	2.84894	2.76052	2.90916	2.85293	2.78819	2.75772	2.65679	2.88504	2.85156	2.77234
	ENSG00000112276	3.43323	3.42001	3.47228	3.40386	3.51733	3.40681	3.51881	3.4526	3.43048	3.39593	3.43787	3.43787	3.45986	3.35822	3.42575	3.37588	3.417	3.43349	3.46112	3.44775	3.39378	3.37738	3.49855	3.4155	3.57003	3.54048	3.3752	3.49816	3.40597	3.39937	3.30411	3.41201	3.24487	3.02952	3.47491	3.45073	3.38188	3.37767	3.40152	3.39352	3.47228	3.45501	3.3563	3.50616	3.47331	3.46945	3.47529	3.51694
	ENSG00000004864	2.31748	2.31846	2.38232	2.3164	2.35661	2.30538	2.20144	2.26593	2.27094	2.21684	2.23208	2.16405	2.04197	2.26895	2.11419	2.09847	2.29866	2.01292	2.29664	2.19833	2.23411	2.40863	2.26611	2.26907	1.96044	2.11048	2.10918	1.87909	2.1113	2.0477	2.12902	2.30046	2.20489	2.35239	2.26971	2.31661	2.26866	2.19742	2.13301	2.06247	2.20631	2.25657	2.27885	2.29346	2.18866	2.09183	2.04197	1.95388
	ENSG00000174371	0	0	0	0	0.592754	0.126617	0.426157	0	0.168298	1.08027	0	0.350149	0	0	0.288908	0.732922	0	0	0	0.0702554	0	0	0	0	0.0138937	0.771816	0	1.31254	0	0	0.650588	0	0.853753	0.480764	0.820854	0	0	0.939372	0.477949	0.204561	0	0.253583	0.843425	0	0	0	0	0
	ENSG00000144959	2.27599	2.5279	2.32191	2.57945	2.31568	2.43337	2.52559	2.5894	2.48895	2.77359	2.40306	2.56987	2.61786	2.46559	2.25743	2.45825	2.51371	2.65022	2.26503	2.67771	2.54039	2.58461	2.69147	2.71089	2.69178	2.61335	2.5811	2.63984	2.55749	2.89331	2.77075	2.44558	2.45104	2.26866	2.58526	2.48887	2.44247	2.5834	2.47674	2.59255	2.67813	2.71579	2.84271	2.41652	2.57902	2.76396	2.68539	2.56999
	ENSG00000113448	3.36043	3.49816	3.66412	3.60316	3.54327	3.56162	3.48885	3.58009	3.4501	3.60398	3.55905	3.50463	3.48576	3.44582	3.41454	3.4953	3.28662	3.31273	3.43646	3.46209	3.60172	3.79277	3.48089	3.40681	3.62972	3.57383	3.70672	3.61317	3.62406	3.55015	3.66469	3.54704	3.68114	3.7012	3.52333	3.46945	3.45287	3.59232	3.48954	3.60112	3.92884	3.8391	3.79971	3.62445	3.6499	3.49673	3.43137	3.53765
	ENSG00000137804	2.35835	2.22003	2.43095	2.1638	2.37308	2.29465	2.28169	2.06073	2.17519	1.9487	2.42352	2.15633	2.3276	2.08111	2.13326	2.03854	2.35722	2.11945	2.31242	2.21262	2.35881	2.33422	2.31532	2.12773	2.21173	2.18638	2.13839	2.21814	2.10835	2.00503	1.9586	2.05358	2.23712	1.90213	2.3466	2.01913	2.40673	2.06682	2.42936	2.15702	2.49528	2.26475	2.10617	2.36289	2.28646	2.1971	2.17349	2.17999
	ENSG00000146670	1.17068	0.94859	1.00756	1.18609	0.988521	1.36564	0.983905	1.38676	1.07791	0.647175	1.19783	1.20242	1.29251	1.09406	1.28178	0.732922	1.10714	0.986887	1.16203	1.03929	1.07695	0.968849	1.30567	1.05917	1.41932	1.0807	1.18485	1.38676	1.37126	1.33367	1.3518	0.933748	1.11853	0.572716	1.0141	0.554893	0	1.06594	1.31925	1.33144	0.71105	0.993569	1.38095	0.396552	1.36235	1.55295	0.538102	1.30836
	ENSG00000128510	0.949482	0.352859	0.943046	1.43127	0.921596	0.931107	0.426157	0.405815	0.428866	1.17303	0.827063	0.350149	0	0.801108	1.03499	0.111936	0.58076	0.866019	0.0934116	0.737394	0.654946	1.19222	0.159036	0.600442	0.806462	1.22144	1.33951	0.501211	0.561258	0	1.31029	1.14195	0.575425	0.879358	0	0.97798	0	0.324905	0.833832	0	0.616639	0.993569	0.928292	0	0	0.464056	0	1.44534
	ENSG00000198056	1.97231	1.83204	2.04531	1.87383	2.01654	1.81017	1.99549	1.8093	1.93219	1.76998	2.11629	1.81923	2.04633	1.69735	1.89788	1.75779	1.86655	1.71345	1.97153	1.83698	1.86821	1.80606	1.92182	1.8515	1.84727	1.81795	1.5839	1.82893	1.64891	1.94142	1.84706	1.97435	1.83468	1.70254	2.02714	2.01451	1.62018	1.69503	1.87051	2.04335	2.04063	1.86836	1.66441	1.86022	1.59879	1.93242	1.77758	1.82609
	ENSG00000130816	2.60239	2.49019	2.48236	2.59295	2.51346	2.4176	2.58592	2.55829	2.50492	2.52539	2.5978	2.56987	2.50712	2.47918	2.58325	2.47918	2.61812	2.62904	2.59866	2.48962	2.5721	2.44583	2.59112	2.55631	2.64371	2.59422	2.61048	2.65894	2.68345	2.63476	2.62476	2.55023	2.7594	2.6194	2.57586	2.40366	2.45073	2.69811	2.66894	2.56208	2.72924	2.76409	2.78482	2.48476	2.50151	2.65079	2.50267	2.72033
	ENSG00000179899	1.23055	1.31836	1.20053	1.43127	1.27747	1.4375	1.32809	1.38676	1.32717	1.39502	1.23368	1.20242	1.25817	1.24943	1.36525	1.37896	1.21445	1.32376	1.32034	1.55882	1.34435	1.41172	1.3354	1.38247	1.19079	1.0807	1.33951	0.188745	1.12562	0.881988	0.896799	1.43881	0.925576	1.01126	0.860971	0.891079	0.670642	1.02505	0.976321	0.384498	1.29768	1.21595	1.33051	0.804006	0.512395	0	0.538102	0.301666
	ENSG00000111752	2.42779	2.37461	2.28885	2.35557	2.36939	2.40214	2.28971	2.43697	2.36131	2.34386	2.33121	2.43499	2.37913	2.46061	2.37648	2.37717	2.32633	2.38882	2.46303	2.48295	2.5529	2.44805	2.31291	2.31762	2.16291	2.41181	2.22394	1.9415	1.99481	2.08651	2.21534	2.14421	2.17519	2.05473	2.00839	1.994	2.01366	2.0176	2.13661	2.21992	2.32151	2.384	2.08317	2.23634	2.01829	2.08806	2.02474	2.10835
	ENSG00000127955	2.39256	2.29409	2.39052	2.41078	2.29972	2.40409	2.38628	2.41171	2.3134	2.34386	2.25772	2.287	2.34045	2.40168	2.44788	2.16998	2.2674	2.32026	2.30589	2.41558	2.35635	2.33616	2.49477	2.38289	2.10892	2.09141	2.48672	2.42154	2.39847	2.4709	2.44088	2.42779	2.41902	2.84256	2.40494	2.47818	2.46887	2.41181	2.43887	2.44313	2.3494	2.29722	2.32026	2.20763	2.29346	2.59422	2.60131	2.36744
	ENSG00000138180	0.717322	0	0.154405	0.107305	0.37908	0	0	0	0.168298	0	0.131248	0	0.431575	0.492978	0.642544	0.111936	0.0841491	0.334251	0.37637	0.0702554	0.163667	0.718813	0	0.102674	0.739211	0.878996	0	0.860389	0.674038	0	0.360903	0.694071	0.714613	0	0.672238	0.610274	0	0.790246	0	0	0.486698	0.94062	1.51471	0.556815	0.623623	0.824627	0.847146	1.49406
	ENSG00000176928	1.84987	1.77801	1.87939	1.74332	1.6416	1.60841	1.6878	1.71266	1.83058	1.6299	1.93841	1.77469	1.96089	1.73295	1.77414	1.68186	1.74954	1.6634	1.72148	1.69722	1.74498	1.76326	1.80984	1.6323	1.67104	1.7277	1.95667	1.94382	1.57292	1.98641	1.48313	1.77545	1.20296	1.49588	1.41693	1.59947	2.03155	1.8702	1.83413	1.70696	1.23822	1.45389	1.11446	1.82141	1.80528	1.8635	1.48641	1.58572
	ENSG00000173848	2.8238	2.71249	2.73924	2.62116	2.64387	2.68966	2.71916	2.62919	2.74246	2.87515	2.70864	2.66147	2.60169	2.90729	2.8085	2.71643	2.71224	2.6647	2.68811	2.63362	2.71727	2.70254	2.67255	2.65716	2.67702	2.67584	2.74103	2.79266	2.77027	2.76106	2.82262	2.69541	3.03922	3.18691	2.87048	2.7193	2.86953	2.89296	2.76692	2.76429	2.76466	2.73963	3.06491	2.77958	2.68767	2.94844	2.74939	2.7862
	ENSG00000132563	2.67021	2.57936	2.62139	2.74689	2.63427	2.60946	2.56616	2.65746	2.23712	2.38789	2.70365	2.76251	2.68004	2.5265	2.40713	2.45452	2.62446	2.60091	2.47022	2.42597	2.1732	2.31042	2.46923	2.46015	2.31513	2.34662	2.25381	2.22588	2.23823	2.38169	2.22903	2.37893	1.82099	1.68604	2.06479	2.43697	2.46092	2.20521	2.55204	2.34424	2.1483	2.25981	1.86877	2.61758	2.49506	2.51094	2.39764	2.2948
	ENSG00000143061	1.92989	1.88687	1.92077	1.90082	2.06633	1.95714	1.90673	1.86461	2.12954	2.09362	1.85793	2.08294	1.83141	1.62218	1.89788	1.88253	2.00401	2.21369	1.90662	1.79828	1.99919	2.18271	1.98431	1.93664	1.99318	2.18638	2.0235	2.02123	1.99815	2.15528	2.0454	2.00379	1.81507	1.53742	1.90178	1.93342	2.17443	2.14064	2.09873	2.11877	1.88421	1.93746	2.13134	2.01568	2.05924	2.22361	2.15736	2.37995
	ENSG00000182054	4.41416	4.3488	4.31354	4.38358	4.40847	4.36026	4.33495	4.40847	4.43112	4.29117	4.37791	4.3702	4.4868	4.31735	4.34316	4.25023	4.42611	4.45254	4.3091	4.33826	4.26221	4.25875	4.36474	4.33495	4.26221	4.47214	4.30097	4.23972	4.34316	4.32074	4.33826	4.33495	3.95533	3.9455	4.27174	4.3702	4.46539	4.31735	4.33495	4.35473	4.15348	4.19097	4.02816	4.41416	4.36026	4.45254	4.39601	4.46539
	ENSG00000101868	2.36487	2.35239	2.36812	2.36468	2.3923	2.4065	2.52559	2.46498	2.51711	2.51388	2.50038	2.41459	2.48397	2.46559	2.49641	2.50814	2.49154	2.4809	2.52118	2.42404	2.4176	2.38075	2.42936	2.39424	2.49447	2.35076	2.40409	2.48767	2.43614	2.36777	2.40806	2.41951	2.43599	2.30566	2.43815	2.48053	2.37792	2.34674	2.39954	2.45185	2.55069	2.37315	2.46199	2.47055	2.34811	2.38449	2.52166	2.36744
	ENSG00000171320	0	0.0887803	0	0.391134	0.0748867	0.615852	0	0	0	0.442223	0.590832	0	0.172929	0	0.0397589	0	0	0.0443902	0	0	0	0	0	0	0	0.771816	0	1.02533	0	0	0	0.519305	0.272736	0	0.483746	0	1.14876	0	0	0	0.546335	0.354349	0.321765	0	0.710413	0.761384	0	0.893985
	ENSG00000187741	0.588909	0.577347	1.30703	1.21906	0.735903	0.931107	1.29967	0.958547	0.753189	0.784397	0.974792	1.02647	1.60891	1.22375	0.503133	1.18998	1.10714	1.14827	0.966739	0.915475	1.17471	1.37029	0.878996	0.102674	1.21677	1.32919	0.698188	1.24855	0.961797	1.08207	0.650588	0.893281	1.19169	0.522475	1.0141	1.19169	0.873316	1.02505	0	0.55167	0.942016	1.21595	1.09621	0.396552	1.19584	1.3466	0.538102	1.53357
	ENSG00000144554	1.31682	1.29369	0.867237	1.21906	1.08418	1.21807	1.46966	1.33872	1.23417	1.17303	0.727812	0.967957	1.05398	1.27305	1.1436	1.25487	1.30184	1.14827	1.07315	1.20777	0.952911	1.19222	0.649097	1.25365	1.21677	1.24187	0.932137	1.44652	1.56363	1.41139	1.24478	0.893281	1.60936	1.49588	0.926071	0.922694	1.25898	1.33144	1.43158	1.22985	1.28595	1.39575	0.80557	1.40112	1.2586	0.986887	1.19535	1.2746
	ENSG00000112984	0.811177	0.708922	0	0.723612	0.848365	0	0.749261	0.405815	0.168298	0	0.393843	0.0536526	0.858766	0.0231562	0.822379	0.604287	0	0.334251	0.37637	0.737394	0.785888	0.582682	0.780385	0.387207	0.540811	0.990627	0	1.29182	0.961797	0.881988	1.07244	0.80874	0.575425	0.925215	0.483746	0	0	0.973196	0	0.204561	0.757645	0.749965	0.843425	0.186823	0.870989	0	0.847146	0.893985
	ENSG00000125885	2.63347	2.65378	2.74789	2.76598	2.65143	2.65316	2.67236	2.56478	2.66398	2.55204	2.70735	2.67872	2.84256	2.69239	2.5517	2.62588	2.63497	2.61624	2.63752	2.63696	2.57459	2.73408	2.75022	2.70407	2.53961	2.69012	2.4376	2.56222	2.5721	2.6513	2.55668	2.66094	2.13254	2.21128	2.65346	2.7213	2.55375	2.54445	2.7045	2.6513	2.71249	2.63708	2.47276	2.6778	2.56478	2.59899	2.58798	2.56999
	ENSG00000055163	2.37956	2.3013	2.45386	2.16008	2.05036	2.24357	2.15478	2.2042	2.51075	2.46157	2.15915	2.07942	2.44671	2.48887	2.30417	2.29204	2.13661	2.02454	2.21475	2.22215	2.08973	2.30256	2.28971	2.09183	2.27215	2.20249	2.5152	2.24546	2.48607	2.5638	2.33806	2.33387	2.32845	2.30009	2.2909	2.28231	2.32389	2.17712	2.28013	2.36584	2.59711	2.31259	1.83098	2.70631	2.6085	2.41204	2.29409	2.304
	ENSG00000139292	2.72068	3.019	3.03222	3.14044	2.82568	2.62195	2.99603	2.89314	3.00212	2.90786	2.93033	2.91128	3.02858	3.03999	3.00853	3.24963	3.06218	3.03698	3.03424	2.99105	2.82474	2.88261	2.97965	2.85623	2.8575	2.88902	2.94592	2.76466	2.61812	2.83059	2.55204	2.44452	2.63372	2.62027	3.06754	2.57402	2.88624	2.78212	3.0333	2.68767	3.20319	3.02694	2.57326	2.9615	2.81195	2.99327	2.82668	2.77687
	ENSG00000143476	1.0947	1.00893	0.438023	0.899751	0.592754	0.757645	0.13588	0.726321	1.03035	0.958547	0.727812	0.714032	0.632886	0.86813	0.503133	0.418816	0.363612	0.334251	0.37637	0.59852	0	0.582682	0.780385	0.387207	0.398474	0.922233	0.932137	0.188745	1.12562	1.02401	0.749261	0.933748	1.00518	1.33632	0	0.862293	0	0.939372	0.833832	0.55167	1.1544	1.12656	1.23469	0	0.710413	0	0.782906	1.32422
	ENSG00000104738	2.84256	2.74893	2.7992	2.92883	2.90327	2.82656	2.79666	2.84589	2.70178	2.65079	2.86447	2.79821	2.91549	2.70194	2.68294	2.62949	2.83059	2.85837	2.75323	2.74006	2.65164	2.62247	2.88221	2.83233	2.82546	2.83694	2.74006	2.72328	2.70066	2.76551	2.71613	2.67771	2.63824	2.5946	2.81687	2.77519	2.82728	2.69679	2.6564	2.72596	2.85376	2.78461	2.59923	2.81944	2.66422	2.86232	2.77713	2.83936
	ENSG00000120802	2.5692	2.41017	2.44374	2.49081	2.48467	2.38301	2.72596	2.60051	2.46034	2.43143	2.66232	2.49341	2.62962	2.47918	2.53691	2.51941	2.58852	2.54996	2.63876	2.49496	2.50124	2.38604	2.53604	2.45783	2.57248	2.46559	2.45214	2.62755	2.51278	2.65246	2.36289	2.51878	2.50999	2.61386	2.70166	2.50781	2.54417	2.44594	2.60383	2.46212	2.60617	2.40527	2.59973	2.56649	2.54703	2.54495	2.44639	2.52973
	ENSG00000100479	1.20102	1.05602	0.943046	1.31433	1.30703	1.21807	1.32809	0.958547	1.29675	1.34345	1.26833	1.16262	0.933748	0.9739	1.20477	1.15294	1.42086	1.07428	1.32034	1.03929	1.25419	1.28418	1.01499	1.0137	0.917071	1.39921	1.28246	1.02533	1.1973	0.962827	0.992377	1.4152	1.16928	1.40797	1.22565	1.09317	0.873316	1.33144	1.08277	0.787106	1.22798	1.44548	1.131	0.946098	0.93824	0	0.990092	1.36757
	ENSG00000185480	0.949482	0.577347	1.11567	0.964254	1.08418	0.856705	0.749261	0.895907	1.03035	0.784397	0	1.02647	0.632886	0.492978	0.991331	0.909433	0.892109	1.02892	0.37637	0.98063	0.952911	1.15207	0.878996	0.721091	0.653024	1.22144	0.781876	0.834263	0	0.962827	0.944502	1.16446	1.2396	0.978846	1.06272	1.51937	1.11796	1.34495	1.12247	1.28491	0.757645	0.79886	0.999657	1.2473	0.870989	0.88288	0.782906	1.07128
	ENSG00000112118	2.72068	2.61212	2.61223	2.69226	2.57778	2.64127	2.60233	2.62219	2.60729	2.57912	2.65878	2.62865	2.7601	2.68242	2.64959	2.57833	2.65422	2.67828	2.63635	2.55715	2.56161	2.55571	2.72396	2.69383	2.6555	2.61335	2.60656	2.63559	2.56556	2.64272	2.5638	2.67011	2.7933	2.72894	2.63678	2.66241	2.79418	2.58518	2.667	2.58972	2.61112	2.56946	2.60068	2.63965	2.63543	2.58649	2.62178	2.6622
	ENSG00000076003	2.54381	2.4345	2.62972	2.5812	2.51667	2.48003	2.46993	2.50572	2.51075	2.49308	2.56874	2.53405	2.61786	2.43509	2.51075	2.46379	2.59263	2.5265	2.44426	2.49689	2.52419	2.56104	2.52949	2.51676	2.62086	2.63909	2.3923	2.5812	2.35444	2.52453	2.49308	2.46541	2.58153	2.55861	2.62817	2.58299	2.64141	2.43182	2.62801	2.49308	2.50187	2.4345	2.65624	2.50234	2.54118	2.46877	2.42026	2.60913
	ENSG00000147650	2.57173	2.80898	2.66602	2.88374	2.65346	2.87528	2.68992	2.77662	2.77546	2.96932	2.57053	2.85695	2.64483	2.76318	2.53301	2.85548	2.7075	2.91221	2.69603	2.85587	2.68679	2.73721	2.58258	2.80624	2.78657	2.72735	2.79005	2.74195	2.74332	2.57375	3.02052	2.78051	2.63442	2.70864	2.49844	2.78946	2.66491	2.96978	2.59866	2.73086	2.5192	2.54514	2.99754	2.64483	2.89359	2.69308	2.86953	2.69273
	ENSG00000095585	0.373661	0.352859	0.438023	1.01642	0.988521	1.21807	0.749261	0.814505	1.03035	0.647175	0.393843	1.02647	1.14691	1.22375	1.03499	1.15294	0.0841491	1.24628	1.11742	1.20777	0.449132	0.582682	0.649097	0.960226	1.28121	1.20135	0.781876	1.51304	1.63492	0.495687	1.24478	0.519305	1.31953	1.1509	0.860971	0.316347	0.916367	1.12707	1.03197	0.930077	0.857548	1.19835	1.22277	0.186823	0.512395	0.88288	1.02822	1.36757
	ENSG00000100297	2.53466	2.45073	2.45019	2.48543	2.4423	2.40064	2.37995	2.43859	2.38315	2.34386	2.371	2.3186	2.48204	2.3276	2.31056	2.30589	2.43129	2.33741	2.42007	2.35207	2.33989	2.39487	2.43594	2.45633	2.45049	2.37052	2.32036	2.40689	2.27808	2.35617	2.40667	2.32209	2.48926	2.34886	2.37627	2.4143	2.29294	2.31136	2.42404	2.38577	2.40928	2.38841	2.36584	2.37137	2.27215	2.33933	2.2713	2.37766
	ENSG00000065320	2.16479	2.0251	2.16267	2.03662	1.99105	2.10848	2.13562	2.29722	2.11419	2.20299	2.09141	2.22616	2.08155	2.36554	2.11419	2.10337	2.00401	2.09685	2.16454	2.21738	2.06247	1.93099	2.11481	2.17663	2.15087	2.09774	1.87909	2.11087	2.23208	2.18115	2.18142	2.31513	2.15853	2.40622	2.18685	2.23033	2.07976	2.10997	2.25568	2.2645	1.82262	2.41068	2.30185	2.12641	2.10486	2.45934	2.22656	2.27577
	ENSG00000100395	2.66358	2.57354	2.61648	2.57195	2.64272	2.5517	2.60804	2.59884	2.65151	2.46786	2.63306	2.63372	2.66537	2.61386	2.6108	2.56888	2.6759	2.54893	2.68992	2.59552	2.55734	2.4804	2.56846	2.59227	2.53722	2.55182	2.47831	2.54514	2.52894	2.57182	2.47889	2.63227	2.38727	2.46061	2.5998	2.58199	2.48506	2.51872	2.70223	2.56556	2.48133	2.51982	2.58735	2.62314	2.57035	2.64404	2.49164	2.46907
	ENSG00000148459	2.00917	2.02988	2.04055	2.04305	2.11757	2.06859	2.06054	2.04227	1.99889	1.83381	1.96149	2.08294	2.07795	1.94224	2.01525	1.90366	1.96401	2.0707	1.9487	1.95111	1.92613	2.03064	2.05589	2.07396	1.92134	2.02123	2.27679	1.82178	1.72086	2.09141	2.05844	1.93477	1.64927	1.54256	1.89443	2.01451	2.24178	1.95996	2.02823	2.06769	1.86313	1.90394	1.92449	2.01568	2.07718	2.17629	2.05083	1.95388
	ENSG00000145386	0.888579	0.94859	1.2746	0.899751	1.20531	1.18105	1.26937	1.31473	1.29675	1.1247	1.52478	1.42118	1.60891	1.42823	1.4974	1.35248	1.18538	1.21677	1.19995	1.40727	1.21503	1.25768	1.39365	1.0137	1.51955	1.35706	1.67703	1.66561	1.51471	0.962827	0.749261	1.53765	1.04695	1.10158	1.40602	0.862293	1.38731	1.50347	1.36373	1.37434	1.51925	1.31493	0.365534	1.30008	1.2586	1.55295	1.43953	1.50546
	ENSG00000062822	2.21656	2.20015	2.12285	2.03178	2.15991	2.08344	2.22519	2.31692	2.10997	2.05913	2.1847	2.13529	2.26379	2.11541	2.03235	2.03384	2.21526	2.08831	2.287	2.06121	2.1581	2.07654	2.32317	2.11087	2.17999	2.24377	2.16947	2.15939	2.08178	2.185	2.01413	2.19038	2.1385	1.79919	2.15049	2.13365	1.77276	2.05206	2.09873	2.23943	1.98274	2.01597	2.15231	2.22823	2.04251	2.201	2.25668	2.0572
	ENSG00000204116	2.38193	2.56367	2.56583	2.64632	2.40228	2.504	1.8515	2.22379	2.12317	2.42231	2.07174	2.31495	2.21448	2.33633	2.04675	2.4529	2.29031	2.40085	1.98315	2.35989	2.44583	2.58635	2.17899	2.52666	2.14595	2.49033	2.62105	2.05844	2.32178	2.103	2.50923	2.57155	2.23712	2.365	1.90178	2.40366	2.5904	2.58518	2.4938	2.51346	2.25418	2.28366	2.40673	2.25309	2.52738	2.21897	2.3931	2.47781
	ENSG00000166508	2.89374	2.89385	2.91268	2.86805	2.89785	2.76505	2.95438	2.86075	2.89457	2.80639	2.93033	2.84035	2.88535	2.86924	2.9523	2.83452	2.74565	2.63824	2.98948	2.87973	2.88612	2.82104	2.95161	2.85801	2.89941	2.81101	2.72178	2.86342	2.84408	2.85235	2.80367	2.80071	2.97965	2.9805	2.82531	2.81883	2.82311	2.82719	2.93449	2.82586	2.79384	2.81932	2.87406	2.87871	2.79764	2.86291	2.88946	2.77393
	ENSG00000169679	0.588909	0.0887803	0.773307	0.107305	0.0748867	0.421525	0.426157	0.726321	1.03035	0.442223	0	0.714032	0.764628	0	0.822379	0.418816	0.712541	0.548257	0.729303	0.0702554	1.12831	0.907511	0.159036	0.721091	0.96116	0.952911	0	1.42275	0.750995	0.663452	1.03563	0	0.987629	0.572716	1.10988	0	0	0.738181	0	0.694071	0.671346	0.557845	0	0.396552	0	0.61393	0	1.09809
	ENSG00000106628	3.13366	3.0571	3.07059	3.09142	3.02445	3.04703	3.17983	3.13276	3.10434	3.04734	3.12743	3.10568	3.09117	3.0458	3.19777	3.14258	3.15843	3.14276	3.07419	3.03233	3.03143	2.98372	3.08452	3.10534	3.12882	3.17446	3.08804	3.04703	2.96991	3.05333	3.08922	3.04563	3.06184	2.81274	2.94647	2.93882	3.02039	2.9983	3.07104	3.08505	3.01954	3.0333	3.27513	3.10354	3.10284	3.01308	3.03698	3.07256
	ENSG00000177084	3.14546	3.03097	3.08737	3.0172	3.17182	3.03895	3.1429	3.13838	3.02416	2.86648	3.11791	3.01919	3.19221	3.03649	3.094	2.95582	3.09903	3.04611	3.14063	2.96451	2.98599	3.00957	3.14667	3.06285	3.08263	2.97019	2.72712	2.91294	3.0283	2.97995	2.74551	3.11743	2.93015	2.88478	3.15766	3.01153	2.82862	2.80431	3.09224	2.89941	2.94814	3.03126	2.85557	3.0571	2.93576	2.88587	2.9185	2.8294
	ENSG00000149970	2.29055	2.7394	2.28885	2.68322	2.15152	2.81165	2.42633	2.58379	2.32389	2.57375	2.26654	2.74483	2.23506	2.78162	2.06121	2.62281	2.39911	2.62994	2.2894	2.46607	2.23411	2.56334	2.36264	2.84366	1.99798	2.13735	2.54293	2.03831	2.31242	2.22588	3.03845	2.6845	2.29153	2.22059	1.67529	2.24071	2.11589	2.8557	2.45049	2.6513	2.10273	1.95365	2.30878	2.17934	2.74867	2.37579	2.45376	2.07913
	ENSG00000152779	2.00917	2.1102	2.02942	2.12619	1.84543	1.87067	1.77469	1.83381	1.76421	2.01884	2.02823	2.09799	1.88764	1.78917	1.63721	1.64346	2.05265	1.74246	1.80606	1.81748	1.93377	2.03064	1.92182	1.98845	1.37494	1.59669	1.94425	1.67061	1.84185	1.88342	1.85905	1.80938	1.59344	1.07475	1.90662	2.04983	2.19441	1.905	1.87745	2.02836	1.609	1.12656	1.6232	2.01231	2.04251	2.06083	2.00358	1.53357
	ENSG00000149554	1.31682	1.20994	1.23537	1.41045	1.27747	1.33834	1.42649	1.21856	1.12145	1.36993	1.35597	1.12018	1.46064	1.54203	1.25706	1.22615	1.21445	1.24628	1.32034	1.27305	1.36894	1.19222	1.36484	1.42595	1.47802	1.38498	1.04924	1.43651	1.53416	1.27747	1.31029	1.25638	1.46074	1.2746	1.50445	1.30567	1.38731	1.3212	1.50247	1.52432	1.36484	1.35024	1.49939	1.2473	1.54293	1.10261	1.27854	1.36757
	ENSG00000188486	2.23003	2.14459	2.22519	1.85281	2.23156	2.02189	2.28713	2.34674	2.0963	2.32729	2.29827	2.21843	2.24119	2.06923	2.22249	2.22326	2.13661	2.08831	2.27296	2.20547	2.33989	2.22394	2.22093	2.21388	2.17999	2.15795	2.33382	2.2347	2.06903	2.33989	2.2107	2.15748	1.84266	1.76103	2.28458	2.17629	2.2806	2.15127	2.28013	2.17268	2.22379	2.26475	2.322	2.31354	2.2374	2.201	2.17971	2.11665
	ENSG00000171724	0.588909	0.0887803	0.154405	0.107305	0	0.126617	0	0.596598	0.168298	0.140511	1.08347	0	0.172929	1.45528	0.940159	0	0.363612	0.548257	0.586095	0.0702554	1.21503	1.02066	0	0	0	0.703418	0	0	0	0.495687	0.650588	0	0.763137	1.65442	0.955838	0.751699	0	0.145142	0	0.864989	1.05763	0.641053	0.903993	0.186823	0.802326	1.59999	0	1.21395
	ENSG00000112029	1.26223	1.26787	1.33707	1.14773	1.12656	1.21807	1.26937	1.31473	1.29675	1.31254	1.26833	1.51732	1.3234	1.19383	1.34725	1.11174	1.30184	1.21677	1.29168	1.40727	1.25419	1.22798	1.1558	1.18808	1.23802	1.24187	0.995815	1.16803	1.22179	1.69365	1.10651	0.755573	1.10534	1.2746	1.32396	1.64863	1.67428	1.40866	1.29632	1.35248	1.36484	1.43686	1.71469	1.53667	1.4601	1.81507	1.42325	1.45528
	ENSG00000129810	0	0.0887803	0.638427	0.391134	0	0.126617	0.426157	0.895907	1.03035	0.784397	0.131248	1.12018	0.431575	0.717322	0.74295	0.604287	0.58076	0.334251	0.37637	0.59852	0.163667	0	0	0.387207	0.209979	0.952911	0	0.834263	0.561258	0.262845	0.896799	0.19993	0.34744	0.221164	0	0	0	0.145142	0.621701	0.981417	0.616639	0.354349	0	0.396552	0.993164	0	0.706539	1.0118
	ENSG00000177732	1.57542	1.54864	1.53804	1.50076	1.61579	1.60841	1.92918	1.5443	1.75566	1.52608	1.65363	1.61208	1.71233	1.79639	1.95081	1.64346	1.5469	1.70363	1.83908	1.85454	1.66995	1.75376	1.58908	1.53582	1.69791	1.88231	1.04924	1.64573	1.53416	1.49652	1.75427	1.47736	1.68112	1.69424	1.84394	1.58113	0.84293	1.88025	1.58787	1.70696	1.89204	2.02798	1.76176	1.67428	1.70543	1.90526	1.94763	1.74871
	ENSG00000164032	2.78173	2.64272	2.82515	2.66111	2.84358	2.81697	2.90317	2.79315	2.86057	2.86514	2.91723	2.69912	2.79029	2.74483	2.90992	2.83749	2.74634	2.66122	2.77519	2.76445	2.92158	2.85002	2.74842	2.70844	2.87075	2.86046	2.99266	3.05106	2.88403	2.95393	2.87841	2.85587	2.84991	2.75299	3.08888	2.97852	3.00577	2.81863	2.96811	2.94465	2.97186	2.70272	2.81245	2.91493	2.89227	2.892	2.85508	2.97837
	ENSG00000073111	2.59422	2.58815	2.57936	2.68931	2.59055	2.47565	2.46344	2.60946	2.53982	2.35955	2.51278	2.50936	2.66537	2.48257	2.30752	2.37717	2.5207	2.49641	2.61404	2.52918	2.49111	2.52022	2.56031	2.6045	2.53065	2.52108	2.46292	2.45842	2.45507	2.50951	2.4764	2.38653	2.52166	2.35557	2.62006	2.4997	2.36584	2.52262	2.55204	2.39881	2.50452	2.504	2.55397	2.60964	2.55023	2.4466	2.36079	2.40844
	ENSG00000084774	2.79711	2.71403	2.68992	2.77507	2.67397	2.63718	2.60694	2.69178	2.71789	2.45647	2.67947	2.70317	2.78935	2.7213	2.61212	2.52812	2.67872	2.67521	2.6473	2.69788	2.56987	2.57979	2.70798	2.71164	2.63811	2.76946	2.409	2.52061	2.56251	2.49954	2.38828	2.77674	2.55571	2.54514	2.53287	2.61978	2.49909	2.46107	2.60383	2.62949	2.45408	2.55641	2.31042	2.63399	2.65858	2.5584	2.62219	2.63114
	ENSG00000161860	1.0947	1.17799	0.943046	0.594676	1.20531	0.994923	1.1333	1.36307	1.37658	0.784397	1.15912	1.12018	1.47492	1.01563	1.32538	1.06396	1.48006	1.21677	1.39266	1.27305	0.874534	1.06936	1.1558	1.3362	1.25993	1.45275	1.31072	0.926414	0.812069	1.08207	0	1.37555	1.10534	1.4366	1.0428	1.28325	0.916367	1.05075	1.16533	1.20342	1.0789	0.94062	1.14773	1.21595	1.16203	1.32297	0.902598	1.50546
	ENSG00000152253	0.811177	0.577347	0.438023	0.723612	0.592754	0.126617	1.08928	1.25082	0.8514	0.784397	0	0.0536526	0.431575	1.19383	0.288908	0	0.955377	0.548257	1.11742	0.838433	0.163667	0.368243	0.159036	0.102674	0.398474	0.626333	1.14499	0.612008	0.239689	0.262845	0.52781	0	0.272736	0.221164	0	0.491056	0	0.145142	0	0	0.391134	0.557845	0	0.396552	0	0	0.706539	0.453763
	ENSG00000124610	0	0	0	0	0	0	0	0	0	0	0	0	0	0	0	0	0	0	0	0	0	0	0	0	0	0	0	0	0	0	0	0	0	0	0	0	0	0	0	0	0	0	0	0	0	0	0	0.193377
	ENSG00000162063	1.79017	1.71057	1.55622	1.90082	1.78483	1.7228	1.9817	1.72312	1.95557	1.78058	1.72662	1.83717	1.96089	1.65481	1.83413	1.7877	1.94059	1.8502	1.95388	2.01413	1.82993	1.80606	1.88375	1.8352	1.7662	1.76025	1.76079	1.69029	1.59607	1.8658	1.81112	1.4152	1.57435	1.30291	1.73459	1.55726	1.42187	1.78058	1.79828	1.63638	1.5873	1.71537	1.65007	1.66469	1.96959	1.87401	1.96044	1.53357
	ENSG00000158402	0.0980428	0	0.154405	0	0	0	0	0	0.168298	0	0.131248	0	0	0	0	0.909433	0	0.0443902	0	0.0702554	0.163667	0.368243	0	0.387207	0	0.360903	0	0.802787	0	0	0	0	0	0	0	0	0	0.68315	0	0.204561	0	0.00926246	0.321765	0.556815	0	0	0	0.193377
	ENSG00000124795	3.46606	3.44182	3.42729	3.32803	3.39656	3.3721	3.5313	3.44582	3.36664	3.39656	3.44915	3.36305	3.48855	3.49998	3.47041	3.45316	3.44547	3.35653	3.51115	3.4355	3.38811	3.40206	3.47696	3.40085	3.45141	3.2931	3.41731	3.55507	3.50789	3.54175	3.5053	3.44043	3.51341	3.44475	3.66064	3.55507	3.5333	3.37463	3.47397	3.39719	3.63545	3.55229	3.45348	3.48163	3.40563	3.53438	3.48921	3.3563
	ENSG00000143228	0.0980428	0.88391	0	0.964254	0.848365	0.421525	0.749261	0.116568	0	0.647175	0.131248	0.56589	0.172929	0.625114	0.288908	0.604287	0.0841491	0.688841	0	0.381789	0.654946	0.718813	0.649097	0	0.209979	0.990627	0	1.07475	0.239689	0.792629	0.52781	0.291617	0.680336	0.741732	0	0.97798	0	0.939372	0	0.204561	0.671346	0.253583	0.442223	0.396552	0.802326	0.761384	0.706539	1.04781
	ENSG00000135451	0.0980428	0.708922	0.154405	0.391134	0.735903	0	0	0.405815	0.168298	0.140511	0	0	0.431575	0.625114	0.503133	0.732922	0	0.548257	0	0.59852	0.654946	0.825845	0.451841	0.387207	0.540811	0.771816	0	0.664089	0	0.262845	0.230426	0	0.34744	0	0.605317	0.554893	0	0.611304	0.283489	0	0.486698	0.79886	0.487916	0.699679	0.93824	0	0	0.549748
	ENSG00000115602	0.0980428	0.0887803	0.154405	0.107305	0.0748867	0.421525	0.619779	0.405815	0	1.31254	0	0.350149	0.172929	0.625114	0.885694	0.830609	0.58076	0.789542	0.37637	0.381789	0.449132	1.19222	0.159036	0.102674	0.540811	0.0185249	0.995815	0	1.03772	0.962827	0	0.855487	1.19169	0.857548	0.776972	0.704205	0.80874	0	0	0	0.391134	1.38563	0.843425	0.186823	0.623623	0	0.338882	1.17655
	ENSG00000094804	0.373661	0.708922	0.154405	0.964254	0.735903	1.18105	1.0414	0.814505	0.982309	1.08027	0.727812	0.816888	1.05398	0.9739	1.1436	0.909433	0.58076	1.11303	0.586095	1.35817	1.02283	1.15207	0	1.0137	1.28121	1.02116	0.781876	1.19169	0.868917	1.38914	0.828093	1.27368	1.17882	1.10158	1.29697	1.40031	0	0.909968	0.477949	0.864989	0.546335	0.845036	1.48974	1.05468	1.4957	1.38296	1.25167	1.40487
	ENSG00000117399	0	0.809959	0.154405	0	0.37908	0.421525	0.426157	0.958547	0.630964	0.442223	0	0.816888	0.431575	0	0.503133	0.418816	0.363612	0.0443902	0.37637	0.59852	0.163667	0.368243	0.878996	0.600442	1.21677	0.771816	0	1.2658	0.750995	0	1.19312	0.291617	0.575425	0.322983	0.53932	0	1.0437	0.145142	0.283489	0.787106	1.27615	0.9722	0.72994	0	0	0	0	1.15072
	ENSG00000070961	3.07898	3.22866	3.12285	3.17467	3.17201	3.22641	3.15213	3.10117	3.19579	3.2965	3.20508	3.21384	3.07469	3.15288	3.13165	3.25871	3.11616	3.17851	3.0916	3.17833	3.15369	3.24177	3.07285	3.14422	3.20508	3.19898	3.29189	3.19732	3.21779	3.22641	3.23357	3.15996	3.16902	3.1176	3.13518	3.17241	3.05205	3.28153	3.17638	3.22331	3.34421	3.31515	3.27374	3.15884	3.19858	3.0937	3.21595	3.21749
	ENSG00000134057	1.54796	1.17799	1.4772	1.31433	1.40277	1.4974	1.52108	1.28121	1.23417	1.39502	1.55675	1.48136	1.34926	1.24943	1.4974	1.37896	1.37494	1.42531	1.53135	1.63266	1.58155	1.37029	1.51884	1.36201	1.4615	1.47452	1.4755	1.7744	1.68009	1.41139	1.43863	1.38862	1.21595	1.14001	1.53135	1.40031	1.14876	1.24157	1.43158	1.60073	1.50728	1.4247	1.43346	1.32538	1.51181	1.27651	1.62508	1.54293
	ENSG00000163535	1.0947	1.10073	1.20053	1.28547	1.27747	1.39086	1.44748	1.10325	1.16784	1.1247	1.38195	1.12018	1.10441	1.01563	1.32538	1.15294	1.30184	1.07428	0.966739	1.27305	1.39502	1.31433	1.24241	1.14934	1.32264	1.20135	1.4755	1.34968	1.5839	0.262845	1.43863	1.49855	1.51611	1.42976	1.19106	1.17181	1.42187	1.53357	0.477949	1.17538	1.34372	1.27938	0.321765	1.10137	1.38448	1.16908	1.45689	1.45528
	ENSG00000156136	2.41779	2.38841	2.25532	2.29556	2.3923	2.36967	2.25532	2.22379	2.32098	2.36709	2.37537	2.26556	2.39326	2.29493	2.12641	2.28392	2.32447	2.21972	2.35444	2.31912	2.32747	2.4174	2.38215	2.3037	2.25488	2.31397	2.37597	2.35432	2.37579	2.31318	2.42967	2.32209	2.30115	2.35989	2.56299	2.58886	2.62041	2.32351	2.45911	2.30764	2.27081	2.17111	2.30525	2.36427	2.41965	2.29889	2.3632	2.42479
	ENSG00000105173	0.888579	1.44431	1.41556	1.28547	1.16726	0.757645	1.0414	1.10325	1.16784	1.31254	1.19783	1.48136	1.34926	1.05704	1.03499	1.18998	1.27305	1.24628	1.02194	1.30278	1.31539	1.52836	0.952911	1.36201	1.10371	1.57119	0.995815	1.33291	0.868917	1.24478	1.57359	1.22113	1.04695	1.11567	0.776972	1.22399	0	1.41641	1.19888	1.31108	1.23822	1.32736	1.28756	1.30008	1.31644	0.986887	1.22486	1.04781
	ENSG00000153406	1.76998	1.54864	1.95516	2.08973	1.7528	1.67428	1.97069	1.94678	1.16784	1.52608	1.7574	1.79434	1.56059	1.71699	1.77414	1.65732	1.5873	1.38676	1.73442	1.79828	1.68146	1.47411	1.3354	1.55155	1.65971	1.97766	1.90712	1.78299	1.57292	1.27747	1.57359	1.47736	1.90619	1.90809	1.63987	0.554893	2.08272	2.00743	1.60369	1.53688	1.56953	1.7811	1.54135	1.7281	1.74765	1.61303	1.48641	1.89097
	ENSG00000090447	2.05589	2.19102	2.14143	2.10258	1.98514	1.89667	2.23278	2.17851	2.15354	1.58103	2.22215	2.16061	2.1467	2.22854	2.23078	2.05341	2.29031	2.10463	2.12382	2.1385	1.91788	2.0414	2.05173	2.11665	2.28154	2.02988	2.00565	1.97385	2.0093	1.89	1.895	2.11062	1.99919	1.85686	2.26464	1.88968	2.00953	1.95738	2.10647	1.92267	2.35534	2.33854	2.19207	2.07681	2.15403	2.05239	2.15438	1.95388
	ENSG00000167680	2.25682	2.12755	2.23446	2.34228	2.10378	2.14595	2.27433	2.29055	2.17519	2.51577	2.16703	2.19991	2.19563	2.27186	2.3591	2.23634	2.25772	2.28473	2.32561	2.19515	2.51017	2.30256	2.31291	2.31762	2.1572	2.24779	2.19413	2.12169	2.27993	2.41445	2.36111	2.04702	2.16848	2.35677	2.10207	2.02852	2.40193	2.2504	2.21369	2.0348	2.05489	2.504	2.22405	2.36694	2.07009	2.36487	2.19919	2.25269
	ENSG00000138346	1.71967	1.8444	1.852	1.78404	1.79586	2.07755	1.86294	1.86461	1.85416	1.81492	1.5869	1.64946	1.78917	1.79639	1.70434	1.80359	1.8576	1.9586	1.76525	1.82835	1.92613	1.87327	1.93308	1.84266	1.89347	2.09537	1.50953	1.94579	1.80804	1.85512	2.09647	1.62087	1.61499	1.71699	1.68744	1.94716	1.44403	1.80894	1.75309	2.00565	1.73906	1.75474	1.7228	2.00853	1.80528	1.88311	1.95693	1.94716
	ENSG00000106546	2.03517	1.82407	1.95516	1.93219	1.88449	1.86188	2.07454	1.86461	1.95557	2.11284	1.98514	1.98927	1.86553	2.08111	2.09507	1.95799	1.92758	1.92002	1.85525	1.78828	2.08973	1.97697	1.81954	1.81779	1.93989	1.92396	2.09423	2.29256	2.1474	2.08651	1.895	2.09302	2.53675	2.67101	1.9847	2.0907	2.31944	2.10177	2.1102	2.08278	1.8704	2.09045	2.26948	1.89035	2.19798	2.201	2.17349	2.31922
	ENSG00000101444	3.0745	3.03005	3.03424	3.04766	3.07782	2.99815	3.07552	3.05694	3.05361	3.03787	3.00325	2.98897	3.07684	2.97034	3.02356	3.02416	3.07402	3.0683	3.0793	3.06573	3.00283	2.95844	3.01032	3.07187	3.08398	3.05761	2.97682	3.02763	3.00371	3.06132	3.075	3.06995	2.98009	2.83156	3.06796	3.00943	3.05725	3.02384	3.05119	3.024	3.00027	2.93033	3.11907	3.02721	2.91481	3.01002	2.93282	2.99961
	ENSG00000184867	2.23886	2.19678	2.30878	2.25418	2.23411	2.36709	2.18295	2.11402	2.40146	2.56583	2.30589	2.24708	2.08155	2.38789	2.18056	2.42186	2.28494	2.32026	2.24427	2.30029	2.21005	2.19392	2.05589	2.13114	2.39954	2.33769	2.32788	2.30176	2.26948	2.1948	2.57402	2.19207	2.50425	2.43719	2.0785	2.12472	2.07468	2.49281	2.13301	2.2619	2.3013	2.15049	2.49757	2.11961	2.31416	2.1493	2.31113	2.35158
	ENSG00000119139	0.888579	0.708922	1.06524	1.01642	0.37908	0.615852	0.426157	0.405815	0.428866	0.647175	0.590832	0.56589	0.632886	1.05704	0.288908	0.909433	0.892109	0.0443902	0.729303	0.98063	0.449132	0.368243	0.649097	0.102674	0.739211	0.626333	0	1.1051	0.674038	0.792629	1.07244	0.423448	0.795514	1.11567	0.605317	0.491056	0	0.973196	1.12247	0.930077	0.757645	0.354349	0.321765	1.14253	1.28797	1.22711	0	1.23449
	ENSG00000113368	1.23055	0.708922	0.943046	1.10923	1.24157	1.05037	1.48541	1.10325	1.29675	1.31254	1.35597	1.12018	1.43863	0.9739	1.4808	1.56333	1.01291	1.14827	1.41475	1.24478	1.07695	1.25768	0.952911	1.05917	1.47802	1.59669	1.43209	1.83924	1.86461	1.60466	1.61877	1.67263	1.21595	1.46599	1.6259	1.23767	1.32809	1.53357	1.54762	1.17538	1.91603	1.70878	1.58272	1.10137	1.19584	1.43806	1.47124	1.8109
	ENSG00000197299	0.373661	1.05602	0.773307	1.01642	0.988521	0.856705	0.13588	0.405815	0.918101	0.875752	0.727812	0.714032	0	0.0231562	0.940159	1.06396	1.10714	0.334251	0.824627	0.915475	0.449132	0.968849	0.878996	0.819325	0.398474	0.952911	0	1.24855	0.674038	0.881988	0.896799	0.617857	1.02401	0.800078	0.7196	0.97798	0.84293	1.06594	0.833832	1.25589	1.18356	0.94062	0.487916	0	0.623623	0.88288	0.468687	1.0118
	ENSG00000013573	2.70094	2.60437	2.84769	2.73224	2.72831	2.7024	2.06411	1.95176	1.93931	1.88624	2.63026	2.61723	2.12357	2.12163	2.82174	2.7438	2.03235	2.14029	2.03566	1.96387	2.06756	2.24625	2.79157	2.79469	2.02942	2.76598	2.48425	1.93031	1.73944	1.74954	2.1249	2.29493	1.98149	1.73828	2.30041	2.32729	2.12932	2.49435	2.46257	2.38193	2.73591	2.79083	2.65679	2.3039	2.33538	2.23089	2.28971	2.53767
	ENSG00000157111	1.00596	1.60258	1.00756	1.62148	1.30703	1.47854	1.42649	1.84854	1.4939	0.140511	0.727812	1.39773	1.49363	1.01563	1.23185	1.37896	1.37494	1.42531	1.29168	1.4293	0.952911	1.34629	1.41677	1.6054	1.34286	1.29431	0.859984	1.50578	1.09725	1.33367	1.16625	1.30459	0.90298	0.800078	1.20557	1.58815	0	1.12707	0	1.20342	0.274227	0.641053	0.999657	0.946098	1.38448	1.27651	0.902598	1.47636
	ENSG00000165304	0.588909	0	0	0.594676	0	0.126617	0	0.116568	0	0	0.131248	0.0536526	0	0	0.288908	0	0.0841491	0.548257	0	0.59852	0.163667	0	0.159036	0.102674	0.739211	0.878996	0	1.00488	0.561258	0.262845	1.07244	0	0	0.322983	0.605317	1.19169	0	0.738181	0	0	0.486698	0.749965	1.05733	0.186823	0	0	0	0.651806
	ENSG00000111445	2.09165	1.87192	2.02942	1.90863	1.98026	2.02778	2.08317	1.96633	1.96289	2.01884	2.00769	1.9528	2.09227	1.91229	1.93855	1.8292	1.93275	2.14581	1.91499	1.9704	1.9704	1.98248	2.04105	2.01366	1.93258	1.99757	2.00004	1.87251	1.72086	2.0337	1.94843	1.99596	1.81112	1.82156	2.0972	1.98625	1.67428	1.99782	1.98601	2.04335	2.06073	1.93746	1.89133	2.00379	1.93329	1.8635	2.048	1.87772
	ENSG00000051180	0	0.0887803	0	0	0.592754	0.126617	0	0	0	0	0	0	0.172929	0.0231562	0	0	0	0	0	0	0.449132	0.0656242	0	0	0	0.0185249	0	0	0.674038	0	0	0.291617	0.34744	0	0	0	0	0.324905	0	0	0.00463123	0.00926246	0	0	0	0	0	0
	ENSG00000117748	2.87383	2.93723	2.91435	2.95727	2.83034	2.88957	2.91462	2.91481	2.95754	3.02782	2.92413	2.97652	3.2389	3.26263	2.84386	2.90462	2.95032	2.91109	2.92706	2.95687	3.06061	3.0646	2.86674	2.90425	3.05946	2.99878	2.93814	3.03984	2.95727	2.87732	3.00418	3.18594	3.0289	2.96615	2.9983	2.93882	2.8637	3.03999	2.98868	2.97532	2.84318	2.82461	3.10717	2.96265	2.96333	2.93654	2.91058	2.9871
	ENSG00000184897	2.77625	2.6778	2.82597	2.68785	2.74246	2.67385	2.78783	2.73004	2.66571	2.6888	2.69951	2.58422	2.65679	2.68242	2.73657	2.66336	2.69666	2.68203	2.82346	2.70317	2.64692	2.62687	2.87938	2.80688	2.70864	2.72662	2.76318	2.92373	2.85376	2.90976	2.79384	2.84536	3.3168	3.01843	2.94604	2.85168	2.82862	2.71778	2.75151	2.80071	2.88902	2.88708	3.00301	2.86075	2.74332	2.80924	2.73333	2.84601
	ENSG00000027075	2.73425	2.53239	2.5529	2.63965	2.6155	2.50712	2.44723	2.51872	2.5712	2.5421	2.46092	2.51424	2.56888	2.49435	2.53691	2.31363	2.63618	2.47723	2.71276	2.6158	2.52166	2.47353	2.63845	2.47941	2.42801	2.48518	2.46292	2.53405	2.64848	2.72342	2.44088	2.61212	2.67702	2.72735	2.5712	2.67842	2.69902	2.42283	2.55204	2.48431	2.48397	2.44843	2.37227	2.76138	2.62764	2.57847	2.68283	2.61048
	ENSG00000082497	1.51511	1.5791	1.64655	1.60782	1.48883	1.39086	1.37832	1.48136	1.7371	1.50781	1.6114	1.66004	1.34926	1.46937	1.79124	1.63046	1.51689	1.6932	1.49285	1.50671	1.64241	1.62529	1.4393	1.40727	1.62218	1.51828	1.62549	1.76103	1.42649	1.87445	1.8005	1.5289	1.84614	1.98266	1.76662	1.77878	1.45893	1.76698	1.45151	1.86066	1.7307	1.66075	1.93931	1.53667	1.62658	1.80684	1.74871	1.84854
	ENSG00000066279	0.0980428	0.352859	0.773307	0.723612	0.0748867	0.421525	0.619779	0	0.428866	0.875752	0.590832	0.56589	0.172929	0.271245	0.74295	0.732922	0.813287	1.07428	0.37637	0.737394	0.654946	0.0656242	0.451841	0.600442	0.398474	0.952911	0	1.23554	1.49052	0.663452	1.3518	0	0.520197	0.572716	0	0.891079	1.23145	0.832032	0.833832	0.55167	0.486698	0.641053	1.19451	0	0.993164	0	0.706539	1.07128
	ENSG00000106477	1.48313	1.94355	1.60122	1.70406	1.50396	1.81734	1.73295	1.68317	1.85416	1.70607	1.57175	1.77469	1.8228	1.62218	1.77414	1.70214	1.71183	1.6932	1.54943	1.76958	1.52972	1.72416	1.82835	1.8352	1.86217	1.9453	1.79405	1.81492	1.79318	1.85512	1.895	1.79498	1.72244	1.64056	1.69859	1.66285	1.57359	1.79259	1.75309	1.85512	1.66362	1.72022	1.80286	1.6927	1.79772	1.84498	1.67622	1.83381
	ENSG00000134955	1.44877	1.46255	1.4772	1.51226	1.44579	1.51884	1.17239	1.28121	1.60369	1.64459	1.32863	1.26384	1.57764	1.46937	1.64738	1.42086	1.27305	1.71345	1.51156	1.48941	1.07695	1.31433	1.24241	1.28653	1.71659	1.84987	1.38768	1.81492	1.79938	1.57598	1.58599	1.63046	1.82099	1.54256	1.32396	1.29751	0	1.67025	1.67817	1.48732	1.7307	2.21508	1.74765	1.3515	1.44279	1.4957	1.59484	2.21291
	ENSG00000101945	2.04603	1.96665	2.10722	2.04305	2.00305	2.05378	2.08663	2.09574	1.95557	1.9188	2.12892	2.05036	2.09763	1.94622	1.9238	1.90366	1.89461	1.87708	2.15168	2.03893	1.93377	1.92526	1.88375	2.1008	2.04335	1.87854	1.55699	1.90526	1.84706	1.92267	1.98074	1.81595	2.00953	1.93841	1.97823	2.07428	2.04633	1.84543	1.98601	1.82859	1.93552	1.89702	2.21793	2.00379	1.96959	1.90526	1.88731	1.83842
	ENSG00000117697	2.47022	2.51424	2.51933	2.45585	2.5391	2.52904	2.55938	2.51872	2.64763	2.50951	2.51851	2.51766	2.57248	2.48355	2.50471	2.5225	2.49666	2.48641	2.55137	2.53875	2.4804	2.52493	2.50492	2.39189	2.55123	2.53301	2.5811	2.56898	2.45855	2.45376	2.48476	2.5261	2.46945	2.34359	2.55123	2.6085	2.59185	2.47989	2.53643	2.61494	2.5543	2.50814	2.44822	2.5237	2.56478	2.56387	2.59808	2.55468
	ENSG00000128951	2.74127	2.68049	2.6936	2.6789	2.72831	2.74842	2.68604	2.63399	2.6674	2.62178	2.67385	2.67196	2.76491	2.75604	2.71304	2.63442	2.68439	2.69475	2.67547	2.67243	2.63009	2.65694	2.75389	2.72505	2.70048	2.75113	2.73924	2.81284	2.73861	2.80431	2.83642	2.80416	2.85941	2.82706	2.92592	2.85035	2.95525	2.79894	2.75151	2.73023	2.71249	2.76076	2.76191	2.68213	2.70887	2.79029	2.81133	2.78439
	ENSG00000145604	2.0878	2.08242	2.1732	2.08973	2.12188	2.04445	2.06785	2.03303	2.19798	1.90296	2.06682	2.15633	2.20482	2.01557	2.15185	2.02923	2.13661	2.03527	2.06173	2.10667	2.06756	2.00004	2.06682	1.94425	2.09109	2.19254	1.95216	2.20763	2.06206	1.99164	2.1249	1.98601	1.95153	2.06073	2.16239	2.0208	2.18825	2.12838	2.2838	2.19882	1.85975	1.92104	2.0972	1.99935	2.05083	2.30687	2.19919	2.2993
	ENSG00000174871	0	0.809959	0.438023	0.594676	0.735903	0.126617	0.13588	0	0.630964	0.647175	0.590832	0.714032	0	0.492978	0.0397589	0.111936	0.58076	0.929184	0	0.381789	0.449132	0.0656242	0.649097	0.102674	0.398474	0.521688	0	0.612008	0	0	0	0	0.90298	0.941634	0	0	0.746552	0.53515	0.283489	0.384498	0.671346	0.060993	0.321765	0	0	0.464056	0.902598	0
	ENSG00000158525	0	0.809959	1.20053	1.06236	0	1.05037	0	0	1.37658	1.01731	0.393843	0.0536526	1.42086	0.9739	0.642544	0.830609	0.813287	0.789542	0.586095	0.915475	0	0.718813	0.649097	0.102674	0.739211	0.990627	0.781876	0.860389	0.330323	0.262845	0.230426	0.755573	0	0.0795179	0	0.795019	0	1.38931	0.621701	0.981417	0.0304965	0.253583	0	0.880769	0.710413	0	0.706539	0.651806
	ENSG00000160201	1.66859	1.54864	1.73245	1.57668	1.65394	1.62342	1.93578	1.97248	1.59107	1.73387	0.91189	0.56589	1.93073	1.78917	1.52335	1.6694	1.92022	1.88285	1.49285	1.67091	1.81989	1.95516	1.92182	1.89761	1.60098	1.60605	1.21959	1.51304	1.45455	1.33367	1.53846	1.66452	1.64927	1.61147	1.51422	1.33219	1.0437	1.2954	1.46772	1.58908	1.81676	1.71537	1.38876	1.3515	1.40727	0	1.07033	1.15072
	ENSG00000172986	1.00596	1.14109	1.20053	1.14773	1.33407	1.39086	1.35374	1.36307	1.45575	1.76998	1.35597	1.44069	1.39873	1.34173	1.25706	1.15294	1.48006	1.7838	1.32034	1.45031	1.62866	1.37029	1.06827	1.48216	1.74019	1.61335	1.4922	1.61877	1.5839	1.54822	1.85337	1.19995	1.80804	1.69424	1.53777	1.80322	1.11796	1.78862	1.38862	1.28491	1.71778	1.95365	1.93308	1.05468	1.22925	1.59999	1.38957	1.83842
	ENSG00000126787	0	0	0	0.964254	0	0	0	0	0	0	0	0.350149	0	0	0.642544	0.418816	0	0.548257	0.586095	0.59852	0.163667	0.718813	0	0	0.0138937	0.832032	0	1.22728	0.674038	0	0.828093	0	0.795514	0	0	0	0.84293	0.242398	0	0	0.00463123	0.354349	0.643331	0	0	0.61393	0	1.0118
	ENSG00000178904	2.13134	2.22003	2.18373	2.11116	2.15991	2.23563	2.06054	2.07308	2.1069	2.2072	2.14119	2.00379	1.98056	2.08496	2.0014	2.08476	2.12015	2.1008	2.13232	1.94382	2.09903	2.15503	2.08651	2.15087	2.07514	2.15424	2.31291	2.22722	2.28822	2.16209	2.19076	2.13862	2.39266	2.54417	2.16717	2.16554	2.49909	2.23538	2.12838	2.25798	2.38252	2.26983	2.37913	2.10414	2.16217	2.07174	2.22445	2.15337
	ENSG00000187266	1.8813	1.72908	1.87939	1.86022	1.83746	1.82736	1.95824	1.96633	1.78176	1.71851	1.86786	1.75451	1.88102	1.83027	2.10135	1.91668	1.8576	1.88877	1.99063	1.88654	1.80858	1.78989	1.89304	1.80089	1.67104	1.81242	1.85905	1.74151	1.49052	1.89938	1.7057	1.7574	1.52608	1.80331	1.93664	1.73906	1.61025	1.70491	1.82222	1.86563	1.7307	1.67351	1.77121	1.89691	1.91339	1.9171	1.81896	1.53357
	ENSG00000153707	1.49765	1.87192	1.80843	1.7264	1.96917	1.76278	2.048	1.73553	2.14946	2.05341	1.5869	1.72312	1.85	1.85686	1.9453	1.92874	1.68797	1.98791	1.88409	1.99798	1.75779	1.93099	1.58908	1.53582	2.31876	2.06696	1.9811	2.24229	2.01292	1.94763	1.68829	1.84148	2.85941	2.73062	2.11348	1.72967	2.00106	2.14258	2.10647	2.19392	2.53301	2.16339	3.02224	2.1581	2.13114	2.2039	2.25668	2.27794
	ENSG00000160963	0.949482	0.88391	0	0	0	0	0	0.726321	0	0	0.393843	0.0536526	0.172929	0	0	0	0	0	0	0	0.163667	0.907511	0.159036	0.387207	0	0	0	0	0	0	0	0	0	0	0.53932	0	0.84293	0	0	0	0	0.060993	0	0	0.403106	0	0	0.549748
	ENSG00000110090	2.66526	2.59657	2.78051	2.69747	2.82741	2.7812	2.79157	2.70828	2.78734	2.73738	2.4253	2.69679	2.77609	2.84009	2.69541	2.48634	2.66422	2.76429	2.69503	2.78356	2.67402	2.66111	2.8805	2.82482	2.88196	2.69247	2.56516	2.87732	2.8663	2.63214	2.46672	2.73443	2.77821	3.02432	2.56183	2.6085	2.68038	2.63476	2.64207	2.71762	2.71138	2.7934	2.65378	2.61648	2.64977	2.84358	2.81133	2.74332
	ENSG00000104687	2.85145	2.90171	2.83059	2.891	2.81419	2.88403	2.65045	2.78098	2.79266	2.79796	2.70026	2.83889	2.74434	2.72013	2.65788	2.80233	2.79738	2.94512	2.68992	2.7598	2.74507	2.8341	2.75847	2.79629	2.83674	2.8341	2.79949	2.77943	2.82531	2.67665	2.84328	2.80071	2.67101	2.68652	2.66253	2.79089	2.89897	2.87233	2.71188	2.87593	2.8998	2.88196	2.74195	2.69529	2.81896	2.75591	2.80577	2.8278
	ENSG00000176476	2.47842	2.47781	2.57053	2.34228	2.5529	2.40863	2.48913	2.49738	2.45386	2.31912	2.3549	2.26948	2.49592	2.29194	2.35002	2.24119	2.43944	2.29866	2.58422	2.3227	2.63272	2.48175	2.38916	2.38435	2.35705	2.354	2.50951	2.2805	2.32747	2.39635	2.39523	2.29256	2.29778	2.05473	2.39954	2.25343	2.5207	2.37688	2.46672	2.33289	2.20631	2.32078	2.11541	2.38169	2.25568	2.30687	2.31113	2.12892
	ENSG00000144580	2.83674	2.8839	2.88664	2.78533	2.86861	2.87374	2.96042	2.96397	2.84883	2.82922	2.95217	2.92896	2.87275	2.87075	2.89227	2.99724	2.86474	2.87963	2.8839	2.87607	2.86861	2.84757	2.86878	2.87556	2.89941	2.86873	2.90115	2.79501	2.78356	2.96413	2.92321	2.91162	2.93124	2.7597	2.81314	2.76562	2.78557	2.9549	2.87048	2.8473	2.94032	2.93489	2.97595	2.95829	2.84481	2.88364	2.80005	2.78192
	ENSG00000166451	1.7811	1.46255	1.5723	1.79362	1.53912	1.77335	1.79538	1.63558	1.65466	2.07093	1.57175	1.78617	1.68815	1.69735	1.59541	1.8292	1.6016	1.74246	1.54943	1.48941	1.72148	1.79902	1.67428	1.42595	1.40453	1.60605	2.06503	1.66222	1.5839	2.21684	2.02778	1.65872	1.95153	1.37796	1.48426	1.35514	1.91291	1.90801	1.51611	1.89055	1.85281	1.67351	2.04929	1.84614	1.66205	1.55295	1.55095	1.79742
	ENSG00000169116	2.97278	2.80749	2.91007	2.72505	3.03787	2.9219	3.0431	3.02986	3.09067	2.89374	3.04638	2.90992	3.09783	3.05694	3.09067	3.01919	2.93744	2.82293	3.04563	2.908	2.92387	2.82328	2.77653	2.7055	2.84181	2.72057	2.71979	2.85017	2.80777	2.73879	2.68322	2.94391	2.8349	2.97692	3.00652	2.89941	2.99283	2.63708	2.93827	2.63073	2.86181	2.89287	2.58167	2.86232	2.96601	2.93684	2.8327	2.75548
	ENSG00000163507	1.81367	1.70011	1.20053	1.51226	1.48883	1.71121	1.46966	1.5443	1.16784	1.36993	1.77943	1.44069	1.70249	1.71699	1.07186	1.50953	1.565	1.60748	1.49285	1.33144	1.54739	1.52836	1.75952	1.8515	1.30037	1.49668	1.43209	1.65916	1.3032	1.77727	1.45233	1.43881	1.54563	1.45309	1.52198	1.90366	1.49148	1.75125	1.51611	1.53688	1.609	1.41571	1.55768	1.82736	1.55549	1.16908	1.63379	1.63332
	ENSG00000119599	2.25343	2.2645	2.32191	2.39847	2.29698	2.31026	2.22519	2.3037	2.35464	2.13562	2.10617	2.24205	2.21448	2.23115	2.18606	2.26009	2.35722	2.25086	2.1489	2.21448	2.0337	2.21128	2.32054	2.27215	2.18771	2.21627	2.23943	2.14037	2.18574	2.26067	2.32845	2.19528	2.30256	2.31787	2.15195	2.42335	2.05107	2.22588	2.23758	2.24377	2.04335	2.0661	2.4514	2.22823	2.30029	2.13808	2.11256	2.13981
	ENSG00000186185	0.373661	0.352859	0	0	0	0	0	0	0.428866	0.140511	0	0.0536526	0	0	0.288908	0.418816	0.363612	0.688841	0.37637	0.59852	0.163667	0.0656242	0	0.102674	0.398474	0.20727	0	0.904354	0	0	1.10651	0	0	0	0	0.444932	0	0.324905	0	0	0.274227	0.557845	0.946911	0	0.623623	0	0	0.791138
	ENSG00000121621	0.588909	0.352859	1.06524	0.899751	1.03851	0.615852	1.23668	0.726321	0.753189	0.442223	0.131248	0.0536526	0.999314	1.05704	0.642544	0.732922	0.58076	0	0.824627	0.915475	0.874534	0.968849	0.878996	1.0137	0.540811	1.13535	0	1.25721	0.812069	1.02401	1.03563	0	1.26134	0.996087	1.06272	0.491056	0	0.242398	1.03197	0	0.887549	0.79886	0	0.804006	0.870989	0	0	0.850182
	ENSG00000170522	1.48313	1.31836	1.06524	1.51226	1.40277	1.36564	1.29967	1.10325	1.12145	1.6299	1.59999	1.61208	1.43863	1.64523	1.4808	1.33002	1.44378	1.4793	1.11742	1.48941	1.25419	1.45375	1.4393	1.49855	1.58236	1.41258	1.67703	1.4174	1.37126	1.66995	1.73906	1.5289	1.54982	1.79434	0.926071	1.67501	0.80874	1.54084	1.53256	1.52432	1.63558	1.67351	1.50578	1.3515	1.4601	1.62218	1.74112	1.79742
	ENSG00000178921	2.58833	2.62105	2.50299	2.6037	2.51346	2.44374	2.56172	2.42283	2.55542	2.39789	2.45408	2.45081	2.64785	2.47747	2.56462	2.4098	2.57538	2.53739	2.50892	2.48136	2.45576	2.44	2.50082	2.60905	2.49447	2.53344	2.32331	2.30082	2.3365	2.45376	2.36722	2.49626	2.47406	2.4415	2.43975	2.43815	2.31944	2.36062	2.5154	2.50267	2.4698	2.59295	2.65858	2.42067	2.23547	2.39655	2.34386	2.4875
	ENSG00000131747	0.949482	0.352859	0.773307	0.964254	0.0748867	0.931107	0.426157	0.814505	0.982309	0.647175	0.590832	0.900781	0.858766	0.625114	1.1436	0.732922	0.363612	0.866019	1.07315	1.24478	0.449132	1.06936	0.649097	0.819325	1.16371	1.51828	0.781876	1.6237	1.45455	1.27747	1.46546	0.972735	1.00518	0.774986	0.926071	0	0	1.24157	0.283489	1.06691	2.01557	1.62811	1.20881	0	0.93824	0.986887	0.538102	1.8109
	ENSG00000163875	2.7524	2.76579	2.78516	2.74174	2.80646	2.80033	2.77405	2.75396	2.77234	2.81327	2.7797	2.7517	2.76114	2.8238	2.75548	2.75947	2.78267	2.72872	2.78137	2.8146	2.72673	2.69419	2.76959	2.77458	2.83381	2.74689	2.78162	2.82624	2.82719	2.81101	2.78543	2.7278	2.86312	2.84614	2.84953	2.77435	2.83902	2.77821	2.80495	2.76758	2.80071	2.78192	2.85711	2.83923	2.82656	2.84086	2.85952	2.76998
	ENSG00000171208	1.82023	1.78556	2.04055	1.93219	2.05036	1.90319	1.73295	1.73553	1.9794	2.01884	1.85793	1.9105	1.7264	1.88819	1.8005	1.91668	1.87383	1.88877	1.97153	1.77758	2.20065	2.0107	1.83824	1.90338	1.47802	1.69643	2.0235	1.7284	1.52378	1.90907	1.87854	1.7909	1.02401	0.904696	1.93896	2.10207	2.32969	1.75573	1.83413	1.86563	1.47298	1.62811	1.04242	2.20351	1.81407	2.00305	2.02967	1.80472
	ENSG00000011426	0	0.352859	0	0.391134	0.592754	0.856705	0.426157	0.405815	0.982309	0.875752	0.974792	0.900781	0.632886	0.492978	0.503133	0.111936	0.363612	0.334251	0.729303	1.03929	1.02283	0.582682	0.451841	0.102674	1.34286	1.42798	0.698188	1.52227	0.674038	0.792629	1.22084	0.423448	1.51611	0	0	0.704205	0.954485	1.42679	0.833832	0.55167	0.486698	1.21595	1.19451	0	0	0	1.22486	1.36757
	ENSG00000179958	2.66358	2.62775	2.60645	2.62734	2.67743	2.6466	2.70719	2.69541	2.6674	2.51577	2.66503	2.63645	2.7764	2.56031	2.58539	2.57473	2.62549	2.59733	2.64848	2.63998	2.62128	2.52851	2.67255	2.65969	2.56516	2.70365	2.73186	2.60496	2.65332	2.71613	2.71459	2.77264	2.44144	2.365	2.7284	2.7467	2.85208	2.60425	2.66325	2.60964	2.34811	2.34359	2.52904	2.70542	2.66422	2.75914	2.7126	2.66508
	ENSG00000181751	2.14963	2.10696	2.37956	2.00715	2.23853	2.02778	2.12071	1.7645	2.23712	1.9188	2.15915	2.09362	2.18295	1.973	2.07681	1.94716	2.12015	1.95323	2.07009	1.92561	2.21696	1.91931	2.07901	1.96187	2.38012	2.07605	1.86518	2.42499	1.99481	2.19237	2.02778	1.77545	1.86101	2.21593	2.24954	1.93867	2.34349	2.10647	2.26163	2.12285	2.08563	1.98663	1.90712	2.16633	2.01829	2.15633	1.86421	2.08412
	ENSG00000175305	1.05319	1.00893	1.33707	0.964254	0.592754	0.931107	1.35374	1.10325	0.918101	1.01731	1.35597	1.12018	1.29251	1.01563	1.20477	0.969741	1.44378	1.11303	0.824627	1.12894	1.12831	1.25768	1.01499	0.600442	0.96116	1.17618	1.38768	1.18001	1.1973	1.02401	1.07244	1.0031	0.575425	0.904696	1.28246	1.19169	0	0.997718	1.16533	1.10923	1.21109	1.09145	1.2982	1.32538	1.12399	1.19535	0.538102	1.47636
	ENSG00000157456	1.13636	0.809959	0.943046	0.964254	0.988521	1.28014	1.32809	0.895907	0.753189	1.01731	1.12082	1.23235	1.14691	1.19383	0.288908	0.604287	1.32677	0.986887	1.02194	0.59852	0.654946	0.968849	0.159036	1.0137	1.03983	1.29431	0.500319	1.02533	0	0.262845	1.16625	1.2396	1.07721	1.10158	0.987318	1.15322	1.18001	1.10955	0.477949	1.20342	1.23822	1.17825	1.40079	0.946098	0.710413	1.19535	1.35638	0.978561
	ENSG00000137501	2.59247	2.406	2.66036	2.33681	2.29422	2.40863	2.43199	2.4415	2.35464	2.33494	2.44753	2.39207	2.42087	2.74298	2.43697	2.33723	2.36744	2.40959	2.39678	2.37662	2.29915	2.26666	2.21814	2.41637	2.56208	2.37858	2.47099	2.64371	2.69503	2.53943	2.54703	2.51424	2.65316	2.91418	2.80404	2.51754	2.61877	2.38159	2.37824	2.35165	2.44723	2.47868	2.4572	2.27024	2.37627	2.60476	2.55686	2.5638
	ENSG00000164985	2.97227	2.94776	2.97213	2.93347	2.89331	2.90363	3.01276	2.97828	2.88324	2.87262	2.98305	2.89915	3.03787	3.00301	2.95062	2.90549	2.95641	2.94714	2.92076	2.96525	2.83021	2.84271	2.95902	2.90144	2.94208	2.84589	2.9295	3.01598	2.96641	2.97482	2.87841	3.00442	2.91961	3.0727	3.04222	3.06258	3.0141	2.88179	2.97811	2.8814	3.09097	3.015	2.80749	2.94465	2.84966	2.99409	2.9643	2.84873
	ENSG00000128059	1.87567	1.99298	2.03584	2.09799	2.09903	2.08651	2.11629	1.97248	2.0598	1.9418	1.97278	2.00917	2.17045	1.97911	2.01829	1.98385	2.11711	1.97766	1.96538	2.06682	1.94843	1.93099	2.14318	2.05891	2.05759	2.05521	2.04759	2.07999	1.98124	2.14723	1.9586	1.99205	1.97318	1.83777	2.26971	2.304	2.17971	1.84543	2.07605	2.06769	1.95388	2.03893	2.31042	1.99481	2.28136	2.03517	1.98521	2.15567
	ENSG00000169047	3.23309	3.26595	3.18942	3.2246	3.24487	3.28518	3.19559	3.21548	3.03362	2.96385	3.20977	3.10354	3.1545	3.2246	2.78137	2.95541	3.20005	3.10284	3.15629	3.25389	3.24988	3.21636	3.29167	3.20817	3.13001	3.14344	2.97078	3.10517	2.97019	3.01199	3.04418	2.97692	3.07009	3.00242	3.10203	3.18083	2.99653	2.90157	3.07811	3.05313	3.19075	3.13887	3.21729	3.17833	3.09796	3.14204	3.04137	3.1346
	ENSG00000123975	1.05319	1.31836	1.33707	1.25533	1.50396	1.4375	1.70011	1.5305	1.35024	1.89577	1.55675	1.20242	1.43863	1.45528	1.38498	1.52747	1.06107	1.2954	1.26223	1.27305	1.59814	1.47411	1.3354	1.42595	1.56993	1.63999	1.7281	1.59458	1.42649	1.7141	1.73906	1.18301	1.2718	1.35526	1.47577	1.20881	1.66205	1.55508	1.19888	1.39655	1.88837	1.38563	2.01163	1.10137	1.36235	1.36734	1.43953	1.17655
[truncated: 17 more columns]

## Sheet: PAX7_down
Supplementary Table S4: PAX7 signature expression --- down-regulated genes Facioscapulohumeral dystrophy transcriptome signatures correlate with different stages of disease and are marked by different MRI biomarkers Van den Heuvel, A & Lassche, S et al submission ID: 631a14da-1e22-4289-88d4-f5e7e5973f60
Log10-transformed (value+1) and quantile normalized
	Ensembl GeneID	CTRL-01_VL	CTRL-01_TA	CTRL-02_VL	CTRL-02_TA	CTRL-03_VL	CTRL-03_TA	CTRL-04_VL	CTRL-04_TA	CTRL-05_VL	CTRL-05_TA	CTRL-06_VL	CTRL-06_TA	CTRL-07_VL	CTRL-07_TA	CTRL-08_VL	CTRL-08_TA	CTRL-09_VL	CTRL-09_TA	CTRL-10_VL	CTRL-10_TA	CTRL-11_VL	CTRL-11_TA	CTRL-12_VL	CTRL-12_TA	FSHD-02_VL_re	FSHD-13_VL_re	FSHD-01_VL	FSHD-02_VL	FSHD-02_TA	FSHD-03_VL	FSHD-03_TA	FSHD-04_TA	FSHD-05_VL	FSHD-05_TA	FSHD-06_VL	FSHD-06_TA	FSHD-07_VL	FSHD-07_TA	FSHD-08_VL	FSHD-08_TA	FSHD-09_VL1	FSHD-09_VL2	FSHD-10_TA	FSHD-11_VL	FSHD-11_TA	FSHD-12_VL	FSHD-12_TA	FSHD-13_VL
	ENSG00000167614	0.949482	0.88391	0.773307	1.14773	0.921596	0.856705	0.749261	1.18268	0.8514	0.958547	1.15912	1.02647	0.764628	0.86813	0.503133	0.732922	0.813287	1.02892	0.901811	0.737394	0.874534	0.968849	0.649097	0.387207	1.13679	0.703418	0.859984	1.0437	1.09725	0.262845	0.992377	1.0031	1.54563	1.45902	0.776972	0.660039	0.997287	1.0918	0.91292	0.55167	0.942016	0.79886	0.321765	0.946098	0.512395	0.824627	1.38957	1.19677
	ENSG00000066629	3.12702	3.17726	3.1696	3.13097	3.16581	3.13706	3.12646	3.06068	3.18942	3.14063	3.16216	3.104	3.0555	3.05761	3.03456	3.10629	3.15213	3.0646	3.20128	3.10517	3.17276	3.14724	3.04719	2.98185	2.96601	2.98305	3.17162	2.93654	2.9869	3.07208	3.02136	3.01646	2.78636	2.8181	3.21708	3.18573	3.11268	3.0555	3.21613	3.07123	2.99603	3.07843	2.93033	3.07811	3.02194	3.05299	3.03564	3.00386
	ENSG00000168405	2.07795	1.88066	1.95996	1.8152	1.73667	1.76278	1.86294	1.8998	1.70483	2.13942	1.88511	2.02045	1.39873	2.20482	1.8073	1.80359	1.73013	1.77841	1.73442	1.79828	1.85718	1.97697	1.48313	1.73479	1.88731	1.69643	1.74441	2.11711	2.38315	1.79524	1.51226	1.66452	2.27972	2.42845	2.2414	1.92825	1.99662	1.89035	2.17246	2.13608	2.13401	2.2019	1.99481	1.79727	1.84293	2.0972	2.02111	2.02748
	ENSG00000114315	2.55035	2.5279	2.7949	2.94662	2.52061	2.4065	2.55705	2.3145	2.80321	2.59518	2.92132	2.75232	3.00756	2.8076	2.68567	2.23886	2.76834	2.47868	2.27496	2.35746	2.93092	2.23426	2.96333	2.87003	2.20929	2.60356	2.84386	2.4098	2.42729	2.75562	2.2572	2.70344	2.41212	2.27728	2.52998	2.79894	3.25248	2.83034	2.7923	2.6473	2.53052	2.48204	2.83705	2.84199	2.61847	2.51094	2.56414	2.61966
	ENSG00000108691	1.20102	1.44431	1.63161	1.59107	1.56878	1.67428	1.65065	1.56617	1.65466	2.72253	1.70343	1.46345	1.25817	1.54203	1.64738	1.72825	1.71982	1.67457	1.53135	1.67091	2.20065	1.71266	1.4393	1.55155	1.534	1.70781	2.02714	2.19612	1.76698	2.72831	2.14459	1.45151	1.80804	1.44122	1.3362	2.12048	1.92965	1.99051	1.46772	1.53688	1.59841	2.5834	1.96794	1.66469	1.82784	2.31912	1.86421	1.95388
	ENSG00000140285	1.59156	1.44431	1.33707	1.33951	1.38081	0.994923	2.10404	2.12188	1.23417	1.4686	1.73801	1.90495	1.56059	1.77545	1.70434	1.54629	1.8027	1.89629	1.45893	1.61938	1.46599	1.45375	1.01499	1.10651	1.96969	1.88699	1.86518	2.17111	1.91957	1.61675	1.56189	1.48912	2.37008	2.43212	2.06953	2.12755	1.65201	1.73327	1.41258	1.83603	2.57023	2.44639	1.93308	1.0046	1.73084	1.52608	1.559	1.75654
	ENSG00000162627	1.89938	1.71891	1.92788	1.82407	1.68888	1.78058	1.58986	1.80001	1.75566	1.76998	1.73801	1.86022	1.6232	1.80359	1.82807	1.54629	1.6171	1.75952	1.58011	1.61938	1.90117	1.85905	1.60443	1.6323	2.06523	1.93193	1.78617	2.13289	1.89732	2.05877	1.97537	1.85933	3.09942	2.60403	1.97823	1.91499	1.88311	2.2504	1.9811	1.91636	2.18176	2.17111	2.28598	1.52174	1.88892	2.00707	1.90137	2.02748
	ENSG00000174059	3.34592	3.17258	3.17241	3.20297	3.18366	3.16602	3.16016	3.16239	3.08607	3.15074	3.21523	3.16702	3.13838	3.25667	3.31457	3.06285	3.26443	3.21001	3.12389	3.19122	3.14063	3.15389	3.12229	3.13938	3.15469	3.14751	3.17833	3.22939	3.25438	3.28299	3.06438	3.17593	3.62302	3.8538	3.20859	3.1672	3.20839	3.17593	3.18895	3.08318	3.13668	3.31601	3.24742	3.19097	3.27758	3.34913	3.23337	3.38788
	ENSG00000099860	2.22656	2.29664	1.852	2.10602	1.87612	2.13037	2.29736	2.33341	1.89484	2.66459	2.32606	1.9528	1.83141	1.98414	2.08453	2.06247	2.0003	2.05554	2.43129	2.31354	3.47564	2.51181	2.22432	2.24311	2.11945	2.29194	1.99014	2.32455	2.22705	2.77234	1.98074	1.85481	2.19926	2.27728	2.27339	2.1131	2.01913	2.19612	2.12838	2.01196	2.31056	2.68723	1.83798	2.23896	1.87698	2.16178	2.0972	2.22405
	ENSG00000141337	2.14628	2.00707	2.2378	2.04305	1.92046	1.92526	1.9528	2.12188	1.83655	2.01884	2.08317	1.94734	2.03201	1.9056	1.87011	1.89691	1.94059	1.98791	1.94142	1.88654	2.0737	2.05107	2.20222	2.18426	1.93258	1.91931	1.83936	1.6932	2.0972	1.87445	1.94398	2.0178	2.00772	2.10273	1.95176	2.08111	1.99318	1.83777	2.0003	1.95023	2.02714	1.98065	2.10172	2.01231	1.81407	2.00707	1.93516	1.82141
	ENSG00000115457	2.29055	2.18345	2.10169	2.20747	1.94341	2.1948	2.19441	2.38271	2.26121	2.43547	2.22903	2.25386	2.31681	2.29194	2.31472	2.00094	2.2674	2.26678	2.20482	2.31354	2.26654	2.18866	2.38215	2.29943	1.97435	2.24779	2.2587	2.02823	2.27993	2.31094	2.40667	2.37893	2.03914	2.31787	2.20901	2.23712	2.0929	2.19413	2.26457	2.31959	1.98274	2.06415	2.30525	2.08041	2.32498	2.31606	2.28764	2.35158
	ENSG00000107175	2.56019	2.49019	2.61223	2.57445	2.62288	2.51963	2.57728	2.62749	2.62775	2.48154	2.57936	2.55182	2.58388	2.61237	2.64093	2.56699	2.52797	2.58716	2.57265	2.50095	2.62514	2.54554	2.55705	2.63073	2.59518	2.62514	2.64141	2.5476	2.5235	2.54996	2.63057	2.59247	2.61494	2.67886	2.4619	2.55015	2.66491	2.58784	2.57375	2.59255	2.47121	2.43095	2.64492	2.63781	2.65422	2.4098	2.51293	2.57538
	ENSG00000185015	1.00596	0.809959	0.943046	1.18609	1.12656	1.33834	1.17239	0.814505	0.918101	1.25013	1.15912	0.0536526	0.858766	1.09406	1.32538	1.28289	0.58076	1.02892	1.19995	0	1.21503	1.02066	1.11245	1.18808	1.03983	0.878996	1.25167	1.09203	1.42649	1.57598	1.19312	1.36201	0.987629	0.635014	1.45455	1.55726	1.2789	1.37738	0.477949	1.06691	1.1385	1.47102	1.05733	0.699679	1.04211	0	0.538102	1.25706
	ENSG00000108688	0	0	0	0	0	0	0	0	0	0	0	0	0	0	0	0	0	0	0	0	0	0	0	0.102674	0	0	0.500319	0.265827	0	0.262845	0	0	0	0.0795179	0.247029	0	0	0	0	0	0	0.00926246	0	0	0	0	0	0
	ENSG00000155158	1.86786	1.82407	1.76591	1.68038	2.07209	1.78058	1.84416	1.60672	1.87422	1.86313	1.96149	1.81163	1.88102	1.86917	1.88588	1.68186	1.97596	1.88877	1.97725	1.65732	2.0337	2.08684	1.58908	1.52006	2.03998	1.79217	1.61046	2.04991	2.1474	2.06809	1.92469	1.83717	1.90025	1.83176	2.26292	1.99116	2.05107	1.89629	2.00884	1.80001	2.08323	2.08851	1.81588	2.07347	1.68409	2.09183	2.10258	1.72244
	ENSG00000167641	2.33034	2.31846	2.07726	2.31959	1.9056	2.19882	2.22519	2.35316	2.10997	2.31291	2.01451	2.12442	2.13232	2.64404	2.38639	2.25067	2.07718	2.22432	2.16972	2.2479	2.13586	2.19742	2.22093	2.31762	1.98812	2.11393	2.12424	2.00335	2.19254	2.03831	1.99105	2.12357	1.95754	2.36079	1.98149	2.32512	2.14283	1.9631	2.15748	2.15168	1.77885	1.89702	1.7877	2.18771	2.22003	2.31377	2.06539	2.12503
	ENSG00000163110	4.25286	4.42611	4.31735	4.36474	4.33826	4.42611	4.38897	4.32536	4.33495	4.37791	4.3488	4.43112	4.35473	4.4868	4.28311	4.47214	4.3488	4.38897	4.29523	4.47956	4.30471	4.32074	4.30471	4.3702	4.45254	4.45892	4.4868	4.50455	4.4373	4.33826	4.55791	4.42611	4.39601	4.43112	4.43112	4.42611	4.38897	4.56657	4.4868	4.45892	4.37791	4.3488	4.81857	4.42008	4.50455	4.40847	4.45892	4.45892
	ENSG00000187800	2.81832	2.6404	2.61867	2.66413	2.60885	2.57847	2.50755	2.59719	2.53121	2.55809	2.71551	2.64078	2.62247	2.76653	2.67606	2.41325	2.74398	2.59216	2.55492	2.63081	2.715	2.62588	2.62484	2.6045	2.18389	2.34662	2.38716	2.43016	2.5775	2.61758	2.42404	2.65208	2.78695	2.97595	2.47099	2.55015	2.59311	2.54579	2.649	2.50712	2.57375	2.35937	2.56116	2.63026	2.60476	2.59325	2.60519	2.62829
	ENSG00000137809	2.16479	2.19333	2.28885	2.34622	2.4176	2.27081	1.96426	2.01146	2.04411	2.28713	2.00769	2.20547	1.88764	2.11826	2.45802	2.12129	2.04562	2.38301	2.11208	1.98352	2.10404	2.38422	2.09537	2.01366	2.58972	2.58422	2.36079	2.55123	2.34882	2.31896	2.08476	2.26983	2.49341	2.20316	2.30041	2.17888	2.01913	2.3755	2.35286	2.42997	2.6194	2.9051	2.02878	2.33723	2.25309	2.55705	2.45049	2.68736
	ENSG00000119630	2.05083	1.81459	2.15842	2.19493	1.85905	2.0337	1.70011	1.78246	1.89484	2.42883	1.9453	1.91831	1.96665	2.17554	1.92965	1.81214	1.92758	1.99889	1.63767	1.77758	2.17103	1.89427	2.04633	1.97263	2.08712	2.19413	1.96211	2.06923	2.1474	2.29754	2.04915	2.20986	2.54408	2.15528	1.72075	2.10942	2.37256	2.29943	2.05036	2.17443	2.19882	2.30826	2.05935	1.97385	2.11961	2.14711	2.1847	2.31495
	ENSG00000124216	1.00596	0	0.867237	1.06236	0.37908	0.757645	1.26937	0.405815	0.630964	1.1247	1.12082	0.714032	1.05398	0.271245	1.28178	0.830609	0.363612	0.789542	0.824627	1.03929	1.62866	0.825845	0.649097	0.600442	1.13679	1.0807	0	1.0437	0.868917	1.36117	0.52781	0.755573	1.14435	1.35526	0.410446	0.751699	0.778894	1.41641	1.12247	0.864989	1.18356	1.25035	1.24839	1.05468	1.31644	1.22711	0.634377	1.19677
	ENSG00000137460	1.29055	1.53308	1.15742	1.33951	1.52108	1.4375	1.46966	1.33872	1.43806	1.44378	1.40243	1.39773	1.43863	1.54203	1.4974	1.65732	1.46211	1.36596	1.56579	1.30278	1.62866	1.43651	1.39365	1.28653	1.62218	1.47452	1.77815	1.76103	1.59607	1.64459	1.28969	1.59999	1.56933	1.39276	1.42679	1.47577	1.83554	1.71758	1.60369	1.56659	1.32209	1.30235	0.643331	1.10137	1.42376	1.74224	1.56913	1.73459
	ENSG00000182676	3.81021	3.62927	3.65047	3.49287	3.62489	3.66412	3.99201	4.09578	3.70004	4.21268	3.69943	3.56786	3.55905	3.5143	3.8422	3.99201	3.53721	3.67096	4.02226	3.80127	4.25556	4.08796	3.82754	3.60316	3.73774	3.60316	4.17085	3.6563	3.58175	4.25556	3.94055	3.48855	3.73484	3.24531	3.4605	3.52107	3.4664	3.88916	3.49142	3.50392	3.79971	3.80407	3.82754	3.69875	3.74678	3.71451	3.64428	3.49287
	ENSG00000110328	2.23003	2.17103	2.00607	2.12619	2.1681	2.17546	1.98978	1.95176	2.12954	2.18056	1.9238	2.00379	1.93073	2.15259	1.93377	1.75	1.98124	2.00769	1.99662	2.34011	2.01413	2.10983	2.07901	2.22722	2.0208	2.12048	2.32389	2.10177	2.16534	2.15939	2.18142	2.11497	2.0919	2.25568	2.12641	2.07119	2.2302	2.17712	2.20178	2.25381	1.85595	1.97697	2.29241	2.2913	2.18574	2.30986	2.42335	2.13735
	ENSG00000162873	0	0	1.06524	0.107305	0.592754	0.126617	0.13588	0.116568	0	0	0.727812	0	0.858766	0.717322	0.642544	0	0.363612	0	0.586095	0	0.163667	0.582682	0	0.102674	0	0.0185249	0	0.188745	0.923398	0.495687	0	0	0	0.0795179	0.605317	0.704205	0.997287	0	0.91292	0	0.391134	0.00926246	0	0	0	0	0	0
	ENSG00000159167	1.20102	1.14109	0.773307	1.25533	0.735903	1.13946	0.983905	0.726321	1.26464	1.74841	0.727812	0.350149	0.858766	1.27305	1.34725	0.969741	0.712541	0.0443902	1.16203	0.915475	1.12831	1.28418	1.11245	0.960226	0.739211	0.952911	1.04924	0.834263	0.961797	1.61675	1.10651	0.855487	0.853753	1.01126	0.7196	0.525888	0	1.06594	1.16533	1.28491	0.757645	1.21595	0.258214	1.40112	0.512395	1.46772	1.07033	1.0118
	ENSG00000069667	3.04076	3.04389	3.21548	3.07301	3.0835	3.015	3.0932	3.0555	3.06166	2.9907	3.10486	3.00592	3.18266	3.08715	3.08737	3.16197	3.0727	2.98995	2.99352	3.1201	3.13871	3.1806	3.12103	3.00501	3.19437	3.1431	3.06258	3.13058	3.03698	3.07782	2.97532	2.9977	3.35096	3.20297	3.32443	3.14123	3.09783	2.9538	3.16239	3.03183	3.42729	3.21497	3.20422	3.07666	3.02799	3.18285	3.10835	3.10385
	ENSG00000140367	2.67886	2.80404	3.01646	2.84235	2.84453	2.85941	2.53722	2.41384	2.72396	2.72924	2.50636	2.61048	2.55458	2.74615	2.76351	2.72161	2.46199	2.39052	2.76842	2.72579	2.9803	3.04187	2.57613	2.69511	2.88013	2.83889	2.96289	2.99488	2.82461	2.64272	3.03517	2.8672	2.9871	3.0091	2.75065	2.77075	2.91534	3.04234	2.90089	2.80071	2.91449	2.89472	3.02462	2.62247	2.77578	2.61703	2.63618	2.92455
	ENSG00000117594	1.66859	1.90744	1.93425	1.95894	1.66494	1.55155	1.77469	1.56617	1.74671	1.65732	1.44908	1.66004	1.73785	1.62218	1.78483	1.49334	1.92022	1.60748	1.66441	1.30278	1.56477	1.59458	1.64738	1.6054	1.55576	1.3708	2.10486	1.7744	1.75179	1.8397	1.46546	1.54903	1.64088	1.86704	1.8515	1.95081	2.09603	1.65335	1.87745	1.56659	1.79889	1.73354	1.47298	1.57498	1.74765	1.41989	1.25167	1.55951
	ENSG00000073756	0	0	0.154405	0.391134	0	0	0.426157	0.116568	0.168298	1.01731	0.590832	0.350149	0	0.492978	0.940159	1.18998	0	0	0.729303	0.381789	0	0	0	0	0	0.626333	0.781876	0.552457	0.561258	1.13074	0	0.519305	0.195299	1.12676	1.23668	0	0.670642	0	0	0.694071	0.391134	1.4957	0.258214	0.880769	0.93824	1.06749	0.902598	1.0118
	ENSG00000095303	1.64508	1.88066	1.60122	1.76421	1.85281	1.67428	1.79538	1.84854	2.08453	2.21144	1.54256	1.81923	1.68815	1.72559	1.99622	2.15766	1.62915	2.01954	1.81407	1.76958	1.79193	1.97109	1.82835	1.65732	2.0125	1.99131	2.15334	2.10802	1.9534	2.02393	1.84055	1.83717	2.03064	2.07228	1.76662	2.0014	1.89602	2.12641	2.21369	2.14803	1.93018	2.21748	2.1638	1.94579	1.89855	2.10207	2.01196	2.2347
	ENSG00000115461	4.22329	4.09393	4.2796	4.03917	4.3702	4.31354	4.08992	4.10925	4.10516	3.99524	4.22902	4.02226	4.21488	4.25556	4.38358	4.18552	4.16035	4.04707	4.37791	4.29117	4.29797	4.40847	4.25286	4.0491	4.36474	4.23722	4.10516	4.3488	4.25023	4.10274	4.0065	4.06379	4.27174	4.27622	4.50455	4.4868	4.10712	4.07424	4.32536	4.09393	4.36026	4.42008	4.04122	4.19913	4.03917	4.28695	4.29797	4.27174
	ENSG00000171246	1.29055	0.708922	1.06524	0	0.0748867	0.615852	1.4035	1.25082	1.29675	0.442223	1.15912	0.350149	1.46064	1.01563	1.66561	0.732922	1.3515	0.334251	1.68392	0.381789	1.21503	0.907511	1.27796	0	1.00165	0.0185249	0	1.11954	0.750995	1.30703	0	0.291617	0.680336	0.522475	1.71545	0.554893	0.80874	0	1.46772	0.55167	0.616639	0.914445	0	0.699679	0	0.986887	1.07033	0
	ENSG00000106624	2.71164	2.42633	2.27433	2.21883	2.1717	2.28271	2.4494	2.48071	2.29597	2.63876	2.36264	2.46332	2.21814	3.05648	2.73869	2.44426	2.30149	2.6194	2.4982	2.48962	2.50755	2.25244	2.29811	2.31495	2.69239	2.65716	2.06859	2.64285	2.70583	2.52666	2.6161	2.23725	3.11445	3.21749	2.41152	2.32951	2.12199	2.50505	2.44174	2.56324	2.66981	3.18409	2.64532	2.31993	2.65478	2.92686	2.52166	2.94321
	ENSG00000105696	1.31682	1.75309	1.60122	1.52666	1.74405	1.74274	1.1333	1.28121	1.4939	1.56117	1.42564	1.50022	1.46064	1.44093	1.20477	1.59204	1.42086	1.7838	1.41475	1.4293	1.81989	1.85054	1.4393	1.70055	1.10371	1.55347	1.7528	1.45642	1.37126	1.08207	1.28969	1.62087	1.28305	0.800078	0.926071	1.41883	1.47452	1.65861	1.46772	1.56659	1.11932	1.40585	1.05733	1.14253	0.870989	1.50953	1.29924	1.65579
	ENSG00000102024	3.14939	3.13978	2.97795	3.09733	3.04515	3.11927	3.0317	3.11039	2.97828	3.07317	3.01002	3.14404	2.98082	3.27345	3.21523	2.98599	3.06542	3.10284	3.06584	3.13924	3.00536	3.04734	2.92517	2.99117	2.88708	3.01276	3.14568	3.1637	3.242	3.204	3.18409	3.23611	3.42955	3.72832	3.13978	3.24311	3.22684	3.15862	3.06022	3.08474	3.0727	3.08181	3.23164	3.03056	3.23538	3.36388	3.28495	3.31735
	ENSG00000102970	0	0	0	0	0.0748867	0.126617	0	0.116568	0	0.140511	0	0.0536526	0	0	0	0	0.0841491	0.0443902	0	0	0.449132	0	0	0	0.806462	1.10755	0	0	0.923398	0	0	0	0	0	0	0	0	0.832032	0	0	0.0304965	0	0	0	0	0	0	0
	ENSG00000127084	1.82023	1.73608	1.87133	1.71851	1.5549	1.7228	1.58986	1.82491	2.12317	2.10877	1.82003	1.72312	1.43863	1.45528	1.77414	2.35066	1.7761	1.92002	1.87698	1.87383	1.39502	1.72416	1.6323	1.64402	1.77581	1.56363	1.56993	1.78299	2.0417	1.66995	1.75427	1.83717	1.79392	1.97667	1.61509	1.70909	1.23145	1.69503	1.73633	1.72148	1.6169	2.08041	1.69503	1.82141	1.93329	1.56579	1.6932	1.95388
	ENSG00000163453	3.21708	3.00826	2.9538	2.98213	2.86291	3.01979	2.93814	3.07158	2.78734	2.91665	3.09255	3.13097	3.00636	3.29035	3.12155	2.87541	3.02194	3.12121	2.95514	3.10704	3.0141	2.9643	2.9483	3.0391	2.81574	3.08045	3.12103	3.24771	3.38379	3.2556	3.29085	3.35499	3.55609	3.74412	3.15127	3.28153	3.47491	3.28744	2.88478	2.99381	3.17657	3.10486	3.2766	3.11791	3.24359	3.46209	3.32603	3.4664
	ENSG00000079931	1.20102	0.88391	0.438023	0.391134	1.08418	0.421525	0.749261	0.726321	1.35024	1.1247	1.03365	0.900781	1.14691	0.625114	0.74295	0.604287	1.15207	0.986887	0.901811	0	1.07695	0.582682	0.878996	0.721091	0.653024	1.17618	0.500319	0.988818	1.12562	1.17155	0.896799	0.519305	1.07721	1.0306	0.926071	1.43012	0.84293	1.41641	0.91292	0.930077	1.48426	1.17825	0.442223	0.186823	0.512395	0	1.16668	1.41883
	ENSG00000142871	3.20024	2.55861	2.27695	2.5336	2.48003	2.47131	3.15703	3.3616	2.5125	4.11764	3.05205	2.4226	2.12357	2.52918	2.63442	3.48708	2.17653	2.8294	3.13782	2.56492	3.97767	3.55941	2.83849	2.54835	2.83284	2.33769	3.261	2.77056	2.38536	3.99201	3.54624	2.66721	4.02041	3.65893	2.55403	2.59747	2.00953	3.22093	2.08073	2.54624	2.8998	2.84358	3.09486	2.76138	2.72886	2.51094	2.46357	2.41718
	ENSG00000149591	3.1346	2.83127	2.71022	2.66583	2.58784	2.71236	2.79049	2.98229	2.70026	2.91759	2.72013	2.76429	2.66325	3.63488	3.13165	2.74704	2.5978	2.83889	2.84977	2.86215	2.92923	2.82238	2.58401	2.72146	2.76365	2.8236	2.71778	2.79723	3.33775	3.07123	2.90884	2.97331	3.48989	3.79277	2.95474	2.84408	2.79605	2.91007	2.93077	2.92413	2.86568	2.77554	3.08416	2.83764	3.15407	3.4231	3.00057	3.16197
	ENSG00000152689	3.11743	3.08045	3.08922	3.05479	3.11147	3.14445	3.04671	2.9643	3.00636	2.88249	3.0983	3.05847	3.06475	2.97908	2.94239	2.97373	3.04501	3.0745	3.08075	3.09015	3.10666	3.19287	3.03623	2.99915	3.03379	3.07336	3.01047	3.02694	2.91268	3.01543	3.04094	3.0266	3.0786	3.04251	3.2387	3.17941	3.06082	3.01308	3.01351	2.88403	3.19459	3.06716	2.90089	3.0924	3.13311	3.22551	3.27683	2.96413
	ENSG00000133067	1.34258	0.88391	0.943046	0.107305	0	0.421525	0.13588	1.011	0.753189	0.875752	0.131248	0.56589	0.431575	1.45528	1.11073	0.732922	0.813287	0.334251	0.586095	0.737394	0.785888	0.718813	0.451841	0.387207	0.209979	0.521688	0	0.943372	1.17722	0.663452	0.650588	0.291617	1.79392	1.9626	1.26744	0.704205	0	0	0.477949	0.981417	0.616639	0.749965	0.869959	0.556815	0	1.10261	1.07033	0.850182
	ENSG00000111885	2.33034	2.37612	2.33526	2.39611	2.29698	2.33741	2.48445	2.35574	2.38994	2.59311	2.33604	2.33341	2.28292	2.41204	2.77234	2.3839	2.32633	2.54733	2.27094	2.36224	2.33512	2.43161	2.46357	2.24685	2.63326	2.53187	2.68992	2.95888	2.89941	2.75365	2.53576	2.49001	3.09796	3.17321	2.52666	2.62497	2.5235	2.69902	2.57623	2.57354	2.8322	2.89074	2.81482	2.46157	2.56649	2.82531	2.74412	2.97768
	ENSG00000165915	2.88847	2.85695	2.72579	2.76028	2.86086	2.83321	2.7553	2.83867	2.82862	2.81082	2.79988	2.80865	2.83339	2.92296	2.82238	2.76266	2.87684	2.93654	2.8442	2.85711	2.83997	2.84119	2.79418	2.76375	2.77348	2.82911	2.73469	2.79189	2.81752	2.79838	2.84256	2.81029	2.85786	2.84785	2.74412	2.83615	2.93489	2.77105	2.80738	2.82515	2.73469	2.78414	2.72795	2.84493	2.86924	2.86605	2.70941	2.87374
	ENSG00000188549	3.58541	3.69288	3.55347	3.6563	3.62972	3.61368	3.49063	3.52067	3.63081	3.49887	3.51074	3.62185	3.53438	3.64537	3.51733	3.59986	3.68804	3.64428	3.63034	3.6618	3.48025	3.54214	3.60988	3.66279	3.57093	3.59033	3.27708	3.43265	3.55089	3.36785	3.55609	3.62738	3.35572	3.34961	3.54452	3.58683	3.41228	3.60899	3.58541	3.57243	3.39904	3.47192	3.37795	3.53438	3.51996	3.45681	3.52333	3.53511
	ENSG00000133794	2.3898	2.42231	2.62865	2.44605	2.70301	2.5237	2.40193	2.2019	2.12709	2.2504	2.4253	2.38057	2.30605	2.26583	2.40162	2.15087	1.92022	1.90236	2.20482	2.42597	2.39456	2.30029	2.28971	2.39424	2.64169	2.08723	2.70735	2.54473	2.39369	2.60279	2.27024	2.13006	2.30256	2.22437	2.10647	2.26464	1.90236	2.22745	2.24041	2.35165	2.23343	2.22361	2.43212	2.35076	2.22274	2.34409	2.46711	2.11898
	ENSG00000035862	2.98632	2.92076	2.7653	2.84235	2.83889	2.80495	2.79849	2.85305	2.9114	3.05725	2.95555	2.89534	2.79936	3.10857	3.13165	2.79049	2.81118	3.00971	2.87918	2.84209	2.92158	2.87894	2.76106	2.74761	3.06061	3.07843	2.90115	3.23309	3.20632	3.10452	2.99488	3.0123	3.68402	3.78847	2.94088	2.9219	3.05523	3.20234	3.13997	3.0795	3.36866	3.51762	3.16643	2.94189	3.00738	3.3108	3.14225	3.46377
	ENSG00000156463	3.07026	2.77393	3.38646	2.90874	3.25389	2.9523	2.78969	2.77599	2.81029	2.74453	2.97852	2.62299	2.908	2.85557	2.76181	2.71789	2.73136	2.33302	2.9989	2.77379	3.3036	3.20508	2.87323	2.60594	2.88196	2.64749	2.8431	2.86744	2.56734	2.80334	2.29194	2.83102	2.41736	2.36716	3.30012	2.84575	3.01657	2.55655	3.0469	2.61445	3.1834	3.18164	1.83798	2.63204	2.53971	2.5679	2.5545	2.60765
	ENSG00000118523	2.63801	2.48506	2.12695	2.27885	2.34508	2.36709	2.47471	2.64253	2.5712	3.32443	2.41325	2.44583	2.06953	2.67292	2.68073	2.76028	2.32287	2.75151	2.65624	2.54473	3.25275	2.77234	2.17443	2.47353	2.68604	2.53344	2.71979	2.83705	2.7329	3.42955	2.69178	2.63998	3.55741	3.8391	2.53287	2.67371	2.3037	2.55861	2.34811	2.67082	3.03424	3.08127	2.80367	2.16905	2.71069	2.75914	2.80738	2.79867
	ENSG00000130294	0.717322	0.809959	0	0.594676	0	0.421525	0	0.726321	0	0.140511	0.91189	0.967957	0.172929	0.801108	0.288908	0.604287	0.0841491	0.334251	0.0934116	0.915475	1.31539	1.25768	0	1.05917	0.806462	0.922233	0	0.776268	0.674038	0	0.992377	1.14195	1.04695	1.2746	0.410446	1.23767	0	1.16474	0	0.694071	1.05763	0.489134	1.17745	0	1.3421	1.16908	0.706539	0.549748
	ENSG00000130702	3.31247	3.1553	3.0496	3.19097	3.04278	3.05831	3.07435	3.16134	3.00343	3.18648	3.04611	3.14145	3.00301	3.40649	3.24149	3.00418	3.16239	3.10354	3.18366	3.13956	3.12213	3.11019	3.18127	3.10434	2.69503	2.87732	3.00809	2.93256	3.18673	3.10857	3.00418	3.05632	3.19959	3.42865	3.08181	3.09502	2.87828	3.10914	3.17877	3.11728	2.81657	3.07158	3.03649	3.20156	3.18733	3.25617	3.17574	3.23847
	ENSG00000137766	2.2993	2.54064	2.36017	2.0572	2.67277	2.52083	2.73974	2.66571	2.10997	2.04251	1.98514	1.96172	2.05932	1.98414	2.54786	2.79049	2.29866	2.27177	2.34491	2.55715	2.77105	2.80811	2.64884	2.45317	2.35224	2.65357	2.87779	2.14772	2.61812	2.37193	2.04915	1.97725	0.853753	0.264336	2.51283	2.63292	2.45073	2.34831	2.52839	2.34424	2.66056	2.57354	1.88588	2.51229	2.53812	1.93242	2.34156	2.42751
	ENSG00000106511	2.46107	2.38012	2.35207	2.37211	2.34716	2.38902	2.44532	2.48577	2.34462	2.48375	2.51441	2.45842	2.37717	2.61096	2.4619	2.17546	2.43662	2.44224	2.46128	2.4764	2.44426	2.44273	2.31748	2.37844	2.23192	2.26762	2.48295	2.48767	2.51424	2.62219	2.45165	2.40423	2.67309	2.83694	2.63292	2.46157	2.44386	2.52949	2.3591	2.51503	2.60617	2.28366	2.51637	2.37374	2.50984	2.59422	2.37965	2.56183
	ENSG00000100234	3.77985	3.59033	3.62302	3.60899	3.45721	3.44844	3.60225	3.6459	3.55905	3.71752	3.52333	3.56247	3.49026	3.75379	3.88601	3.57193	3.57053	3.58683	3.53958	3.58443	3.60225	3.49063	3.62406	3.55825	3.55385	3.57561	3.61028	3.74137	3.77832	3.77339	3.48266	3.60172	4.15822	4.47956	3.66006	3.67677	3.6918	3.64482	3.82566	3.74753	3.80407	3.87191	3.78514	3.62927	3.67785	3.8029	3.79971	3.89715
	ENSG00000166888	2.89374	2.77393	2.72515	2.73679	2.67521	2.67702	2.7887	2.76617	2.78734	2.93547	2.74049	2.706	2.6643	2.96333	3.07829	2.92172	2.73224	2.78199	2.8294	2.78703	2.90714	2.8134	2.71434	2.69511	2.83674	2.78267	2.74422	2.95573	3.05523	2.8809	2.71878	2.80811	3.22802	3.37795	2.7435	2.73904	2.70542	2.77856	2.69788	2.76206	2.9333	3.06166	2.88872	2.75299	2.73148	2.89722	2.80105	2.96164
	ENSG00000188215	2.09997	2.07569	2.057	1.98699	2.05036	2.03854	2.19441	2.12469	2.06923	2.31291	2.0529	2.18896	2.03201	2.10586	2.16927	2.23634	1.95799	2.12973	2.03566	2.06121	2.27323	2.15503	2.0159	2.09654	2.20547	2.07228	2.36079	2.25309	2.26428	2.22249	2.21534	2.15438	2.42212	2.55668	2.10107	1.84112	2.27372	2.30481	2.07605	2.09462	2.29431	2.29972	2.24546	2.13639	2.18029	2.1493	2.19919	2.20327
	ENSG00000004399	3.21384	3.04786	2.97397	3.07104	2.93867	3.00019	3.04946	3.12839	2.98735	3.12174	3.06022	3.09422	2.97051	3.24597	3.2556	3.01516	3.10469	3.11293	3.04452	3.10034	3.07224	3.02815	3.08737	3.04207	2.93077	3.00371	2.94702	3.09306	3.16847	3.03379	2.94755	3.06716	3.36417	3.51961	3.01182	3.01336	2.96589	3.06022	3.02903	2.92827	3.00057	3.0793	3.06682	3.11728	3.11631	3.09276	3.12464	3.28518
	ENSG00000171388	2.16082	2.44128	1.95996	2.59852	2.46559	2.72697	2.07033	2.47434	2.50492	2.74157	2.19891	2.61837	2.34523	2.50369	2.09873	2.34745	2.16848	2.36207	2.27934	2.52697	2.19038	2.22976	2.20901	2.76064	2.22939	2.63662	2.04759	2.12326	2.44947	2.28554	2.93576	2.6037	2.61858	2.31136	1.85552	2.39504	2.16008	2.58199	2.14529	2.56874	1.97744	1.90749	2.50755	2.19217	2.30702	2.26331	2.35844	2.63114
	ENSG00000042493	1.44877	1.46255	1.74562	1.74332	1.79586	1.67428	1.46966	1.40797	1.4752	1.78058	1.52478	1.58185	1.29251	1.70682	2.06121	1.52747	1.64402	1.8502	1.61109	1.78828	1.56477	1.66441	1.70161	1.48216	1.90213	1.93664	1.63924	2.24546	2.29565	1.72546	1.45233	1.65137	2.22705	2.26766	1.39327	1.69643	2.04089	2.02748	1.82993	1.9274	2.27372	2.02798	1.83798	1.45982	1.28797	1.55295	1.76326	2.10506
	ENSG00000184371	2.19882	2.32588	2.30341	2.32659	2.34315	2.39369	2.23634	2.31157	2.27094	2.79479	2.27679	2.24205	2.23291	2.3227	2.63442	2.42352	2.20032	2.42479	2.33633	2.32939	2.37067	2.29754	2.20901	2.28554	2.59747	2.61282	2.46039	2.70374	2.80145	2.71215	2.49528	2.50923	2.80832	2.81082	2.31993	2.41063	2.52729	2.44594	2.29994	2.31959	2.66241	2.9549	2.61952	2.37976	2.47781	2.62882	2.53675	2.73696
	ENSG00000100968	2.40708	2.37612	2.25532	2.37893	2.35876	2.27372	2.34359	2.37995	2.16082	2.44886	2.41575	2.40248	2.31513	2.48577	2.57613	2.41915	2.37777	2.48518	2.42751	2.35746	2.38252	2.30441	2.32813	2.35031	2.23382	2.36293	2.26866	2.21448	2.25597	2.34948	2.24357	2.20299	2.39954	2.32568	2.10107	2.15372	1.99662	2.38686	2.35286	2.38765	2.22569	2.44476	2.08788	2.33341	2.36554	2.34874	2.20163	2.47977
	ENSG00000148848	0.0980428	0	0	0.391134	0.592754	0.615852	0.426157	0.814505	0.8514	0.784397	0.91189	0.56589	0	0.0231562	1.77414	0.732922	0.58076	1.02892	0.966739	0.838433	0.654946	0.825845	0.159036	0.387207	1.4615	1.58787	1.21959	1.84614	1.86917	1.27747	1.58599	0.423448	2.05891	2.38215	0.483746	0.704205	1.25898	1.38931	0.477949	0.384498	1.44155	1.6416	1.87477	0	0	0.54352	0.782906	1.94246
	ENSG00000080371	3.45681	3.42896	3.4114	3.40713	3.37172	3.40597	3.47838	3.49104	3.40483	3.80127	3.52927	3.49488	3.41583	3.50137	3.44882	3.56081	3.4188	3.45141	3.4579	3.42865	3.43523	3.44511	3.44952	3.44582	3.44448	3.42729	3.66769	3.48921	3.37382	3.76209	3.64123	3.50946	3.53476	3.43323	3.55015	3.49355	3.41519	3.64874	3.4932	3.47166	3.53166	3.45405	3.70004	3.47529	3.46816	3.49588	3.54492	3.43296
	ENSG00000120129	3.27202	2.99603	2.83374	2.82346	3.11669	3.1	3.39904	3.39814	2.99878	3.87488	3.23942	2.87075	2.6509	2.84286	2.86648	3.38379	2.7408	3.13732	3.22114	2.95244	4.15082	3.49747	3.08006	2.96233	3.21548	2.81057	3.62573	3.25438	3.17258	3.64276	3.30436	2.90317	3.77499	3.35762	3.0376	3.02678	2.9311	3.56871	2.83615	2.94117	3.14751	3.03201	3.55661	2.91128	2.96601	2.87262	2.96346	2.80205
	ENSG00000092969	2.31195	2.28623	2.39052	2.36241	2.48634	2.62195	2.51371	2.62919	2.49496	3.57421	2.6404	2.55182	2.39096	2.17864	2.54039	2.82174	2.28247	2.54579	2.63133	2.44653	2.56299	2.79315	2.27177	2.257	2.65022	2.50665	3.20088	2.54049	2.33468	3.2761	3.33104	2.47547	2.67584	2.53417	2.25682	2.41171	2.21643	2.99901	2.12838	2.39621	2.6685	2.4589	3.13292	2.62675	2.64906	2.5491	2.73624	2.54197
	ENSG00000115318	1.61675	1.631	1.60122	1.59107	1.70011	1.9177	1.53912	1.51611	1.68275	1.9418	1.6114	1.58185	1.46064	1.79639	1.88079	1.64346	1.62915	1.8157	1.63767	1.82835	1.73121	1.67859	1.39365	1.75566	1.7811	1.88699	1.83936	1.71681	1.86917	1.81341	1.71647	1.62087	1.63574	1.79062	1.61509	1.87503	1.70434	1.7491	1.87745	1.79476	1.77885	1.77508	1.77121	1.7649	1.71313	1.81507	1.81896	1.89998
	ENSG00000166579	3.03222	3.00283	3.00057	2.99453	3.02733	2.96963	3.00652	3.01954	3.0123	3.13235	3.11499	3.06573	3.04655	3.05494	3.03504	3.07721	3.0141	2.9993	3.13554	3.05598	3.10452	3.04278	3.0493	3.0683	3.07702	2.93712	3.1061	2.96795	3.07613	3.09276	3.01199	2.97437	3.07059	3.06796	3.04563	2.99603	2.81932	3.019	2.9942	2.92871	3.07369	3.04452	3.09884	3.08318	2.99433	2.92455	2.87336	2.93256
	ENSG00000140682	2.32747	2.3321	2.16987	2.18794	2.13056	2.29153	2.2513	2.37179	2.20521	2.37597	2.17468	2.27433	2.19844	2.50588	2.30176	2.17888	2.20446	2.31636	2.28473	2.25946	2.40743	2.30441	2.24152	2.30886	2.0707	2.17519	2.28311	2.12572	2.24864	2.4514	2.34282	2.21856	2.44144	2.53826	2.09462	2.15134	1.77276	2.24277	2.15152	2.20574	2.242	2.34874	2.2761	2.25134	2.32498	2.32659	2.2474	2.304
	ENSG00000119280	2.9534	2.89159	2.85941	2.99488	2.72505	2.78482	2.95192	2.99878	2.92795	2.98616	2.83339	2.89486	2.83913	3.02573	2.94674	3.04234	2.90498	2.83889	2.83538	2.87766	2.78039	2.80549	2.83004	2.8725	2.79949	2.82499	2.96042	2.78384	3.07026	3.0326	2.98496	2.89151	3.23464	3.39033	2.76795	2.84894	2.77821	3.12518	2.80688	2.90128	2.86953	2.91058	3.05523	2.92401	2.97426	2.87987	3.01441	2.92871
	ENSG00000138771	1.23055	0.577347	1.00756	1.28547	0.848365	0.856705	0.426157	0.405815	0.630964	0.875752	1.32863	1.23235	0.858766	1.5014	1.23185	0.909433	1.10714	1.27121	0.586095	0.915475	0.785888	0.582682	0	0.721091	1.6416	1.05249	1.31072	1.31254	1.44142	0.262845	0.992377	1.0031	1.2718	1.45902	0.7196	0.97798	0	1.19809	0.735903	0.55167	1.1001	0.914445	1.34345	0.186823	1.3421	0.824627	1.27854	1.21395
	ENSG00000006210	2.37717	2.36987	2.09088	2.21128	2.21492	2.27081	2.3365	2.41171	2.23003	2.38548	2.07866	2.13251	2.0878	2.48355	2.41265	2.37479	1.95799	2.23634	2.37638	2.50844	2.77609	2.36987	2.13808	2.10784	2.14821	1.95153	2.31136	2.22588	2.27382	2.36044	2.201	2.18085	2.18997	2.37766	2.28169	2.33723	2.25629	2.27444	2.1538	2.13056	1.90619	2.02299	2.31042	2.17298	2.39126	2.39052	2.34967	2.1419
	ENSG00000100739	0.0980428	0.0887803	0	0.391134	0.0748867	0.126617	0	0	0.168298	0	0.393843	0	0	0	0	0	0	0.0443902	0	0.0702554	0	0.0656242	0.159036	0	0.209979	0.0185249	0	0.802787	0.674038	0.262845	0	0.423448	0.0351277	0.480764	0.483746	0	0	0.242398	0	0.204561	0.00463123	0.641053	0	0.186823	0.623623	0	0	0.301666
	ENSG00000065534	2.93256	2.6778	2.60496	2.5428	2.4345	2.55829	2.56172	2.70317	2.48431	2.59884	2.53842	2.57334	2.46814	3.27042	2.829	2.36524	2.60403	2.68494	2.62533	2.70996	2.54939	2.48175	2.53417	2.56414	2.25488	2.43915	2.61837	2.61569	2.91449	2.70887	2.6085	2.58401	3.01128	3.40906	2.68222	2.69747	2.61264	2.7222	2.649	2.56677	2.66344	2.61182	2.85271	2.65694	2.82174	3.1073	2.77599	2.83705
	ENSG00000021355	2.60926	2.6404	2.65442	2.64324	2.54514	2.56687	2.61245	2.56478	2.55198	2.63628	2.68382	2.67082	2.66843	2.69637	2.68222	2.66336	2.72418	2.67137	2.61144	2.59347	2.6643	2.63943	2.63743	2.6759	2.68439	2.7921	2.63854	2.8146	2.95727	2.74062	2.71762	2.64067	2.70374	2.73004	2.66671	2.74195	2.68966	2.7255	2.72831	2.66671	2.79253	2.85646	2.67011	2.60631	2.68648	2.53982	2.6466	2.95754
	ENSG00000172602	0	1.05602	0.154405	1.14773	0.735903	0.931107	0.619779	1.10325	0.918101	1.1247	0.131248	1.07861	0.764628	0.625114	0.503133	0.418816	0.712541	0.688841	0.586095	1.08546	0.654946	0.718813	0.649097	1.0137	0.398474	1.15517	0.500319	0.904354	0.750995	0.663452	0	0.933748	0.680336	0.672819	0.860971	0.862293	1.08546	0.869498	0.833832	1.22985	0.177561	0.253583	0.442223	1.0046	0.870989	0.690332	0.634377	0.791138
	ENSG00000140848	2.44374	2.43682	2.33769	2.37662	2.37163	2.42499	2.42375	2.47276	2.24971	2.406	2.371	2.40248	2.30862	2.54362	2.4619	2.30862	2.34612	2.43412	2.50443	2.45536	2.48193	2.37308	2.37019	2.38882	2.29628	2.30106	2.24167	2.3344	2.33166	2.48976	2.42967	2.55403	2.31472	2.68063	2.30702	2.31026	2.24178	2.35031	2.33372	2.34424	2.34315	2.36384	2.31042	2.33341	2.39568	2.39847	2.30687	2.38577
	ENSG00000056558	2.51392	2.41017	2.25532	2.33075	2.23597	2.28517	2.34359	2.36487	2.27679	2.20299	2.26907	2.22191	2.33422	2.33109	2.23841	2.09847	2.22274	2.23634	2.19306	2.22215	2.26654	2.25244	2.31532	2.20316	2.32078	2.41532	2.06173	2.25173	2.49566	2.31681	2.26798	2.25513	2.34409	2.44513	2.31532	2.32036	2.29294	2.13901	2.21369	2.16905	2.2753	2.30481	2.24546	2.18485	1.99693	2.13155	1.92123	2.45554
	ENSG00000120708	2.69529	2.75315	2.41445	2.39611	2.4997	2.53187	2.54016	2.63101	2.53703	2.78334	2.61297	2.48318	2.57538	2.87217	2.79905	2.35254	2.57538	2.74507	2.59055	2.58233	2.45576	2.34785	2.54268	2.60709	2.84386	2.78719	2.52729	2.9937	2.96861	2.94499	2.74318	2.56888	3.17851	2.91934	2.68126	2.79143	2.624	2.79905	2.76929	2.68931	2.88976	3.1668	2.83813	2.57392	2.79285	2.97129	2.82911	3.10135
	ENSG00000101665	2.53466	2.53239	2.69178	2.61352	2.67638	2.5339	2.59617	2.51711	2.63114	2.61904	2.55524	2.49844	2.6404	2.54514	2.62262	2.55015	2.70906	2.46303	2.65887	2.62254	2.97965	2.64285	2.60184	2.62361	2.3619	2.32969	2.52177	2.32865	2.45975	2.59382	2.38653	2.57478	2.66981	2.71424	2.64093	2.56387	2.75253	2.52453	2.62346	2.48577	2.63678	2.61791	2.34928	2.67038	2.56478	2.41479	2.49323	2.45347
	ENSG00000074416	3.46377	3.40274	3.28393	3.42642	3.38062	3.40418	3.45405	3.48469	3.37114	3.42068	3.34884	3.45108	3.34173	3.44844	3.55229	3.39167	3.40333	3.4081	3.47192	3.46701	3.3191	3.36569	3.33588	3.36536	3.41519	3.35335	3.25936	3.5143	3.51799	3.43493	3.42409	3.4081	3.51546	3.61212	3.21574	3.40305	3.417	3.39719	3.41228	3.38062	3.29625	3.24988	3.52807	3.43975	3.39378	3.53765	3.4932	3.54538
	ENSG00000137834	1.84148	1.91931	1.55622	1.77369	1.93531	1.99935	1.6878	1.92989	1.7725	1.64459	1.84753	1.99889	1.89602	2.0551	2.12317	2.08014	1.78428	2.06102	1.87698	2.00252	1.8773	1.78989	1.89998	2.08344	1.74019	1.45275	1.7281	1.93703	2.08651	1.74954	1.80528	2.19528	2.16919	2.56344	1.77092	2.05667	2.07009	1.86101	2.0003	1.96873	1.79889	1.61617	1.48974	1.90994	1.93329	1.79373	1.71623	1.79017
	ENSG00000074590	2.98496	2.99059	3.00283	3.11952	3.03636	3.06424	2.94016	3.03222	3.05106	3.17241	3.0172	3.04531	2.94351	3.15939	3.03984	3.09131	2.82197	2.92349	3.00169	3.00071	3.10517	3.16155	2.96164	3.04264	2.86155	2.67236	2.91481	2.91623	3.02208	3.06524	3.17276	3.05847	3.27975	3.37767	3.0615	3.0916	2.81832	2.9709	2.86011	2.9219	2.90976	2.9219	3.03471	3.01528	3.02322	2.95629	3.07043	2.81872
	ENSG00000204291	3.49216	3.43417	3.31627	3.45925	3.46304	3.428	3.34099	3.3036	3.35822	3.46669	3.42479	3.47621	3.26942	3.29597	3.46761	3.44475	3.41006	3.54001	3.27945	3.32803	3.49063	3.49673	3.31302	3.23683	3.27899	3.39904	3.44719	3.45287	3.51507	3.4579	3.45534	3.42378	3.35447	3.67606	3.33502	3.50463	3.55507	3.64123	3.35189	3.36388	3.4605	3.49252	3.42606	3.25667	3.3168	3.428	3.47664	3.69943
	ENSG00000139263	2.29055	2.32447	2.41302	2.42523	2.42616	2.3227	2.47471	2.3838	2.43975	2.01231	2.52511	2.40019	2.44066	2.42129	2.41829	2.30322	2.4095	2.40085	2.48193	2.44843	1.97871	1.96149	2.24449	2.22345	2.62576	2.45122	2.30481	2.5333	2.34083	2.23262	2.14064	2.4151	2.69214	3.11583	2.79285	2.36791	2.47709	2.43929	2.35286	2.23142	3.03698	2.69092	2.9989	2.43915	2.38193	2.33258	2.37264	2.36744
	ENSG00000111816	1.86786	1.90051	2.09088	2.35786	1.97459	2.28784	2.34359	2.23823	2.08041	1.86313	2.12521	2.39715	2.25244	2.48111	2.01829	2.47918	2.02748	2.37193	2.14421	2.42404	2.37995	2.14353	2.25454	2.11087	2.49863	2.34869	1.96211	2.51302	1.87887	2.17415	2.43499	2.20299	2.52526	2.63608	2.51989	2.3885	2.19119	2.40432	2.07119	2.30295	2.34315	2.10983	2.85685	2.28743	2.41152	2.51667	2.49581	2.31661
	ENSG00000070808	3.71919	3.78047	3.6563	3.6574	3.72525	3.61931	3.78198	3.71263	3.85948	3.84419	3.77665	3.75454	3.71874	3.80666	3.6499	3.6918	3.79513	3.8422	3.91506	3.83289	3.796	3.80666	3.72759	3.61317	3.81193	3.78047	3.75454	3.75141	3.75873	3.72979	3.76726	3.69576	3.86534	3.58009	3.79434	3.73979	3.60899	3.67501	3.81193	3.71519	3.99524	4.01411	3.93361	3.78915	3.73403	3.7097	3.78847	3.75957
	ENSG00000179772	1.61675	1.31836	1.45642	1.31433	1.30703	1.4974	1.4035	1.28121	1.12145	1.59669	1.40243	1.37285	1.34926	1.87542	1.30354	0.732922	1.3515	1.53846	1.11742	1.24478	1.85718	1.06936	1.06827	1.25365	0.739211	1.20135	1.09933	0.879739	1.49052	1.36117	1.52478	1.27368	1.41205	1.2746	1.06272	0.444932	1.66205	1.50986	1.08277	1.52432	1.05763	0.914445	1.43346	1.44038	1.6941	1.75952	0.902598	1.48784
	ENSG00000099260	3.48576	3.60988	3.51799	3.48607	3.51762	3.63133	3.50463	3.65893	3.51029	3.41329	3.39964	3.4664	3.44286	3.44684	3.55015	3.51733	3.39033	3.42511	3.41071	3.63966	3.45721	3.55229	3.42196	3.47907	3.75297	3.61069	3.54538	3.67957	3.58779	3.34561	3.57481	3.54538	3.59986	3.78047	3.73192	3.59986	3.26443	3.48333	3.39219	3.47985	4.02226	3.97767	3.77067	3.46876	3.68009	3.42282	3.48855	3.5147
	ENSG00000145391	3.79684	3.81984	3.97038	3.85181	3.85769	3.85574	3.77271	3.72243	3.89023	3.78744	3.8687	3.89372	3.82296	3.81096	3.87488	3.87393	3.78915	3.78047	3.85472	3.92112	3.91738	3.89267	3.89023	3.86456	3.82105	3.75957	3.83559	3.86126	3.7371	3.93631	3.9625	3.82566	3.62738	3.62071	3.86211	3.83129	3.89815	3.98918	3.88296	3.88708	3.84509	3.82754	3.71128	3.80127	3.82566	3.9222	3.9187	3.88296
	ENSG00000175505	1.49765	1.26787	1.2746	1.21906	1.27747	1.59328	1.1333	1.49791	1.07791	1.8515	1.52478	1.46345	1.3234	1.65481	1.55052	1.39954	1.48006	1.50781	1.54943	0.915475	1.68146	1.47411	1.24241	1.28653	1.40453	1.47452	1.41092	1.45642	1.26647	1.63122	1.77581	1.4152	1.62866	1.89172	1.40602	1.17181	0.778894	1.39837	1.45151	1.37434	1.75987	1.93119	2.63532	1.49246	1.38448	1.10261	1.25167	1.45528
	ENSG00000054793	3.03649	3.1696	3.1076	3.17574	3.12121	3.34231	2.78051	3.06796	3.04816	3.20508	3.04863	3.24177	3.02372	3.21613	3.14225	3.27296	3.07877	3.19536	3.00169	3.019	3.11479	3.18648	3.04719	3.10203	3.21384	3.24889	3.40333	3.21952	3.36333	3.14204	3.46273	3.25893	3.38701	3.51234	2.78783	3.1574	3.04624	3.52377	3.16239	3.29268	3.21345	3.3185	3.38613	3.00301	3.18446	3.14258	3.28129	3.32905
	ENSG00000186318	2.75335	2.78107	2.80176	2.84757	2.78152	2.82394	2.76332	2.78051	2.74027	2.62053	2.80738	2.79276	2.81983	2.77493	2.57945	2.66158	2.80534	2.74412	2.77519	2.78098	2.79517	2.75389	2.83365	2.83339	2.77479	2.82197	2.7774	2.74525	2.73161	2.73549	2.76993	2.71512	2.76919	2.81642	2.65346	2.79276	2.70964	2.73425	2.85849	2.83902	2.81728	2.78908	2.69951	2.77105	2.73613	2.71754	2.71054	2.82371
	ENSG00000149115	3.20064	3.09097	3.17044	3.10857	3.16829	3.075	3.05665	3.00071	3.11649	3.29565	3.10452	3.01887	2.94297	3.14667	3.39964	3.12931	3.03564	3.08246	3.15593	3.0382	3.28078	3.20175	3.05864	3.03097	3.1523	3.12121	3.00057	3.17342	3.19348	3.13235	3.01254	3.00099	3.46019	3.42955	3.15613	3.10534	3.03724	3.17638	3.19141	3.05005	3.21122	3.32686	3.1994	3.08702	3.05279	3.14546	3.06938	3.28106
	ENSG00000101384	2.92132	2.74298	2.74412	2.71697	2.70301	2.72473	2.81473	2.73721	2.69925	2.90786	2.73578	2.72013	2.6509	3.12931	2.95641	2.79694	2.76037	2.77713	2.7517	2.81713	2.77174	2.75914	2.6746	2.72146	2.59408	2.60108	2.76318	2.81284	2.94561	2.93684	2.7373	2.72831	3.02492	3.40563	2.72378	2.73014	2.8347	2.92431	2.78051	2.72886	2.65457	2.86075	2.80534	2.79276	2.89159	3.01378	2.95946	2.91576
	ENSG00000198959	3.00711	3.02105	2.79577	3.02678	2.78783	3.05725	2.93226	2.99667	3.03682	3.20024	2.83173	3.01167	2.9044	3.23396	3.00283	3.02356	2.97201	3.03954	2.71956	2.93355	2.79997	2.85952	2.87621	2.97051	2.88374	3.00242	2.9295	2.95353	3.37738	2.96179	3.02573	3.0546	2.56535	2.72795	2.81952	2.97244	2.74799	3.07317	2.87302	3.00169	2.68156	2.75836	2.92671	2.94032	3.02509	3.30147	3.10034	3.261
	ENSG00000178996	2.55513	2.57035	2.58987	2.56076	2.65646	2.60343	2.61245	2.48375	2.64995	2.52713	2.55947	2.58268	2.57131	2.64224	2.6108	2.5527	2.58987	2.56094	2.5998	2.64977	2.62657	2.56334	2.53224	2.53619	2.62949	2.59009	2.57902	2.64371	2.56874	2.68749	2.51302	2.6108	2.51623	2.58723	2.70662	2.61485	2.53943	2.58199	2.56046	2.55324	2.5916	2.61658	2.47233	2.55734	2.56478	2.63306	2.51623	2.75439
	ENSG00000101187	2.00223	1.82407	1.63161	1.65844	1.40277	1.67428	1.75503	1.80001	1.83058	2.29514	1.63963	1.56809	1.6232	1.80359	2.06599	1.68186	1.53195	1.70363	1.83027	1.82835	2.05173	1.94622	2.02778	2.02321	1.34286	1.6237	2.00974	1.68291	1.98124	1.94763	1.81698	1.65137	2.0154	1.76103	1.8515	1.68678	1.40727	1.65861	1.90273	1.82859	1.6169	2.02798	1.92449	1.6927	1.84964	1.9534	1.81293	1.89097
	ENSG00000072163	3.32857	3.17446	3.02098	3.11102	2.89593	2.891	2.94913	3.12628	2.84977	2.9813	3.05912	3.10568	2.86605	3.16112	3.06285	2.96539	3.04501	3.01182	2.94103	2.91268	2.91213	2.89764	3.14344	3.15054	2.69963	2.82104	2.83642	2.86744	2.95888	2.93992	2.78769	2.94929	2.98751	3.1672	2.80663	2.78495	2.88678	2.79605	2.98328	2.84256	2.75807	2.93894	2.67903	2.98041	2.96056	3.04881	2.90349	3.00809
	ENSG00000113070	3.49384	2.69193	2.88151	2.5428	2.73624	2.81473	3.13146	3.25981	2.7052	3.75069	3.30948	2.77148	2.69771	2.76351	2.70941	3.28172	2.66882	2.84894	3.3755	2.61324	3.52029	3.29291	3.02084	2.6926	2.62949	2.39096	3.21708	2.57155	2.5614	3.62927	3.46914	2.6146	3.09581	2.4675	2.50199	2.49133	2.8059	3.27202	2.61048	2.7408	2.89915	2.66778	3.03143	3.19369	2.72396	3.11616	2.84466	2.4141
	ENSG00000137767	2.66358	2.63581	2.75195	2.5894	2.68785	2.64015	2.57728	2.56677	2.55198	2.64154	2.62801	2.58815	2.56031	2.56687	2.45073	2.47723	2.58379	2.44713	2.62323	2.47299	2.6643	2.64154	2.68222	2.6279	2.58056	2.48926	2.74006	2.65143	2.68785	2.69912	2.69317	2.57291	2.70735	2.57567	2.6747	2.51593	2.93562	2.69902	2.74856	2.62734	2.65378	2.55959	2.63845	2.75896	2.5593	2.667	2.51371	2.60001
	ENSG00000140323	0.588909	0.708922	0.154405	0.391134	0.988521	0.757645	0.749261	0.814505	1.03035	1.1247	0.393843	0.56589	1.10441	1.16579	1.03499	1.01842	1.39738	1.21677	1.16203	0.915475	0.163667	0.0656242	0.649097	0.600442	1.21677	0.0185249	0.995815	1.22728	1.03772	0	0.828093	0.19993	0.714613	0.635014	1.13361	0.862293	0.873316	0.790246	0.735903	0.694071	1.36484	1.11019	0.365534	1.21595	1.04211	0.761384	1.35638	0.850182
	ENSG00000178726	2.8341	2.80749	2.62865	2.55778	2.54835	2.49876	2.69162	2.71424	2.77713	3.11058	2.79988	2.63891	2.54939	2.8012	2.90874	2.94128	2.78267	2.7573	2.71276	2.58926	3.21523	2.87973	2.74957	2.61595	2.65022	2.66147	2.57825	2.8085	2.92592	3.3468	2.77993	2.8749	2.68557	2.70673	2.61858	2.70105	2.83257	3.18366	2.98082	2.95121	2.67654	3.06605	2.74507	2.90926	2.85484	2.95629	2.7563	2.78439
	ENSG00000144426	1.71967	1.86461	1.98514	1.99139	2.05036	2.07389	2.05589	2.07768	2.00592	2.09829	2.15915	2.04655	2.1069	2.00351	2.00592	2.11698	2.07308	2.21627	1.9487	2.03125	2.0737	2.14683	1.97328	2.03775	2.02548	2.11048	2.1145	1.79291	1.87887	1.89938	1.8898	2.08651	1.52608	1.90213	2.00269	1.92526	1.65201	1.67479	1.79828	2.1781	2.01557	1.80606	1.88837	2.02111	1.96557	2.00707	2.11961	1.88066
	ENSG00000198576	0.373661	0.577347	0.438023	0.594676	0	0.126617	0.983905	0.116568	0.168298	1.31254	1.08347	0.714032	0.172929	0.492978	1.41766	0.111936	0.363612	0.334251	0.729303	0	1.31539	0.582682	0	0.600442	0.653024	0.20727	0	0.776268	0.239689	1.81341	0	0.755573	0.763137	0.672819	0.247029	0	0	0.790246	0.477949	0.694071	0.942016	1.93425	0	0.699679	0	1.43806	0.847146	0.722121
	ENSG00000168890	2.86733	2.83127	2.93347	2.81419	2.84859	2.772	2.67872	2.7045	2.78449	2.58233	2.75739	2.73696	2.71843	2.64785	2.75958	2.7157	2.75577	2.67277	2.70798	2.68895	2.83296	2.73721	2.74206	2.71855	2.70048	2.70204	2.60656	2.64995	2.55492	2.5545	2.55833	2.61335	2.18389	2.19798	2.66269	2.63204	2.7075	2.62208	2.76929	2.69973	2.54197	2.63943	2.40033	2.75617	2.55542	2.56959	2.67121	2.57195
	ENSG00000176358	0.373661	0.352859	0.867237	0.723612	0.921596	0.421525	0.920161	0.596598	0.168298	0.140511	0.590832	0.56589	0.172929	0.492978	0.822379	0.418816	0	0.929184	0.586095	1.08546	0.952911	0	0.451841	0.819325	0.653024	0.20727	0	0.331542	0.750995	0	0.650588	0	0.520197	0.904696	0.7196	0	0	0	0	0.384498	0.0304965	0	0	0.556815	0.93824	0.464056	0	0
	ENSG00000138131	2.01884	1.94961	2.10169	2.07942	1.9056	1.84365	2.10404	2.17851	2.12317	1.98568	2.17468	2.01654	2.29106	2.18794	2.13697	2.09847	1.90662	2.20706	2.58673	2.5219	2.21005	2.13981	2.0107	1.92812	2.2913	2.03662	1.99014	2.28517	2.31363	2.18115	2.01738	2.22229	2.97103	2.59677	2.48659	2.46319	2.08601	2.13232	1.87745	1.98663	2.67913	2.38841	2.22405	2.02548	2.29346	2.02245	2.32241	2.01146
	ENSG00000065485	2.11243	1.81459	1.78814	1.59107	1.78483	1.85071	1.75503	1.88654	1.83655	1.65732	1.79062	1.73387	1.81492	1.90117	1.96368	1.49334	1.78428	1.86461	1.84904	1.83698	1.61286	1.75376	1.7234	1.88511	1.7472	1.82321	1.63924	1.84614	1.88968	1.9811	1.85905	1.76662	2.28458	2.28971	1.78299	1.73395	2.00532	1.80124	1.98601	1.89055	1.74303	1.95136	1.97385	1.65083	1.70543	1.98329	1.91185	1.84854
	ENSG00000184232	2.45438	2.39096	2.22948	2.35557	2.22569	2.28784	2.16794	2.3145	2.27258	2.36493	2.64959	2.45347	2.23003	2.30502	2.40871	2.37717	2.56959	2.59358	2.06173	2.14711	2.68322	2.47519	2.15334	2.04945	2.59311	2.57613	2.32036	2.6554	2.57884	2.41605	2.38012	2.51201	2.64104	2.60091	2.11842	2.37913	2.51109	2.53812	2.28013	2.38765	2.3013	2.68073	2.42429	2.20592	2.20865	2.30064	2.53466	2.64641
	ENSG00000095637	3.98191	4.21268	4.02613	4.13569	3.9455	4.18552	4.16035	4.25023	4.11995	4.11575	4.03714	4.19913	4.11995	4.22902	4.07841	4.18084	4.05787	4.24706	4.05624	4.22902	4.02613	4.12432	4.09158	4.15822	4.14549	4.07841	4.23972	4.13787	4.26221	4.00833	4.27622	4.12955	4.17085	4.54864	4.02425	4.15822	3.82566	4.24184	4.05232	4.18552	4.22329	4.17821	4.29797	4.18084	4.30471	4.07655	4.19365	4.07841
	ENSG00000123094	2.91128	2.94375	2.95787	2.88834	2.95446	3.10203	3.12424	3.13649	2.96932	3.22188	3.07736	3.0615	2.95991	2.96699	2.8901	3.10068	2.92034	2.97564	3.14183	3.15148	3.09684	3.28853	2.97213	2.9499	3.01002	2.91153	3.32267	2.99409	3.07569	3.33132	3.26675	2.9812	2.94297	2.91934	3.08214	3.12247	2.89138	3.094	2.99175	2.90234	3.2931	3.22214	3.11445	3.05313	3.00738	3.0646	3.10486	2.90327
	ENSG00000104415	1.48313	1.10073	1.30703	1.43127	1.35881	1.18105	1.26937	0.895907	1.29675	1.28375	1.23368	0.350149	0.858766	1.53026	0.74295	1.01842	1.51689	1.5225	1.02194	1.35817	1.02283	1.02066	1.24241	0.960226	0.653024	1.05249	0.500319	0.926414	1.35497	1.38914	1.59718	1.07033	1.34817	1.2746	0.987318	1.20881	1.40727	1.51744	1.43158	1.17538	0.616639	0.641053	1.27478	1.50829	1.36235	0.88288	1.13824	1.41883
	ENSG00000122641	1.72935	1.90051	1.70038	1.56189	1.76562	1.47854	1.75503	1.40797	1.84519	2.10877	1.76896	1.61208	1.51061	2.03756	1.75023	1.39954	1.84365	1.61845	1.7761	1.52361	1.86821	1.95516	1.67428	1.61916	1.21677	1.54308	2.03756	1.39327	1.60782	1.63122	1.53846	1.7574	1.29125	1.53195	1.68744	1.66859	1.83554	2.17468	1.83413	2.03155	1.79889	1.58599	0.768675	1.86553	1.79043	2.07174	1.68585	1.54293
	ENSG00000162783	3.18285	2.95474	2.74939	2.61523	2.72977	2.68283	3.44743	3.21523	2.93838	3.63432	3.48333	2.89258	2.57131	2.80495	2.82515	3.35909	2.63801	3.2629	3.28744	2.77129	3.99669	3.24796	3.00501	2.92443	3.02903	2.78075	2.9983	2.96861	2.87356	3.59549	3.33881	2.75218	3.15996	2.69317	2.82116	2.59934	2.68305	3.22508	2.64964	2.89409	3.11837	2.94499	3.08737	2.83381	2.71891	2.86011	2.83726	2.76505
	ENSG00000169908	3.02151	2.90688	2.8952	3.00501	2.91788	3.01705	2.95092	3.076	2.95365	3.12155	2.91388	2.99529	2.88772	3.1643	3.03504	2.93855	2.96932	2.97725	3.02165	3.14145	2.91801	2.96372	2.93355	2.96641	2.69637	2.87987	3.0283	2.98229	3.03517	3.10053	3.02266	3.04076	3.22663	3.57003	3.03362	3.17747	3.12664	2.87973	3.00418	3.01673	2.86393	2.97186	2.91905	3.11631	3.17299	3.24149	3.1178	3.03143
	ENSG00000132205	1.6991	1.66816	1.30703	1.48352	1.65394	1.36564	1.67911	1.28121	1.7371	2.10321	1.6114	1.44069	1.63638	1.71699	2.03235	1.72825	1.62915	1.74246	1.65201	1.61938	1.62866	1.6896	1.78209	1.44702	2.17233	2.12048	1.76896	2.26028	2.1113	2.09574	1.48313	1.62087	2.57524	2.48425	1.80366	1.91185	1.87011	1.94355	1.93639	1.82859	2.19394	2.63833	1.85793	1.65083	1.89427	2.21262	2.0073	2.35779
	ENSG00000102312	2.06572	2.0417	2.10169	2.10258	2.05667	2.0337	1.99549	2.06073	2.03998	1.98568	1.98514	1.94734	1.99373	2.04983	1.89788	1.98845	2.01674	1.94716	2.03566	1.92561	1.98625	1.93099	2.13808	2.13478	1.95023	2.01842	2.07514	1.97618	1.99131	1.98641	2.06539	2.06556	1.96828	1.85462	1.82993	1.75179	1.69463	1.9274	2.12838	1.88529	1.8154	1.87248	1.75179	2.13326	2.00313	2.14402	2.05083	1.78021
	ENSG00000111341	2.77251	2.56251	2.42765	2.40667	2.40806	2.4862	2.40193	2.53269	2.34462	2.49506	2.50636	2.50528	2.31195	2.99242	2.90714	2.44426	2.39611	2.81133	2.49402	2.62994	2.6506	2.52697	2.37956	2.38882	3.09067	2.98674	2.74252	3.27489	3.04137	2.8347	2.9052	2.70473	3.45108	3.49556	2.75439	2.62603	2.81301	2.87973	2.83694	2.87424	2.9869	3.16465	3.34173	2.44605	2.69383	3.07369	2.83694	3.32576
	ENSG00000168961	1.94382	1.99729	1.71148	1.95255	1.78483	1.81017	1.75503	1.91068	2.02599	2.20299	1.95611	1.9837	1.71233	2.0551	2.08873	2.10337	1.79362	1.87159	1.94142	2.02567	2.02923	2.07209	1.86188	2.06859	1.86946	1.87159	1.83936	1.87909	2.08651	1.95421	1.64192	1.87383	2.15127	2.00327	1.67155	1.66859	1.78677	1.80124	1.76326	1.69083	1.74986	1.94402	1.97153	1.63963	1.82099	1.77992	1.60509	2.13134
	ENSG00000205678	3.22711	3.50692	3.08024	3.3675	3.16925	3.33315	3.45316	3.60066	3.48406	3.4664	3.28662	3.48369	3.50616	3.44214	3.51267	3.63277	3.46569	3.69035	3.24074	3.46789	2.93654	3.15255	3.36248	3.30688	3.46606	3.59507	3.58009	3.43523	3.49026	3.47593	3.50789	3.57333	3.24101	3.18183	3.3191	3.4882	3.15575	3.54287	3.21102	3.60988	3.1431	3.04755	3.19369	3.2571	3.56428	3.54659	3.7167	3.59986
	ENSG00000138685	1.7811	1.90744	1.92077	1.97109	1.92046	1.81017	2.20144	1.98549	1.95557	2.03704	1.73801	2.03088	1.85	2.1651	2.05004	1.97358	1.95176	1.96815	2.15576	2.0785	1.73121	1.88409	2.03414	1.8352	2.01689	1.73404	2.16595	2.29031	2.25597	2.21684	1.87854	2.04702	2.68557	2.80191	2.04858	2.06926	2.07468	2.00478	2.25343	2.01604	2.18448	2.27624	2.14537	2.18485	2.19136	2.27312	2.16495	1.97206
	ENSG00000111077	3.46243	3.34389	3.25096	3.39193	3.18039	3.16134	3.32939	3.40483	3.26443	3.30335	3.26595	3.26169	3.42196	3.52333	3.49488	3.3552	3.38153	3.36417	3.42032	3.35021	3.29389	3.21595	3.35653	3.35309	3.17428	3.28607	3.0646	3.17392	3.29035	3.14145	3.01673	3.22551	3.43817	3.59876	3.23778	3.22003	3.01254	3.17182	3.2785	3.25486	3.23752	3.34259	3.16902	3.26694	3.18509	3.26008	3.19248	3.32396
	ENSG00000143552	0	0.577347	0.773307	0.899751	1.03851	1.05037	0.426157	0.814505	0.630964	1.2121	0.827063	0.967957	0.172929	1.09406	1.03499	1.18998	0.712541	0.986887	0.586095	1.08546	0.785888	0.582682	0.451841	0.960226	1.03983	0.832032	0.608026	0	0.674038	0.962827	0.749261	0.972735	0.34744	0.418816	0	0.922694	0	0.869498	0	0.55167	1.1001	0.354349	0.53618	0.396552	1.04211	1.06749	1.7081	0.453763
	ENSG00000120729	4.62463	4.6781	4.60558	4.72855	4.60558	4.68616	4.6781	4.70122	4.68616	4.68616	4.64247	4.71879	4.66108	4.6781	4.59703	4.77043	4.62463	4.77043	4.60558	4.77043	4.58752	4.60558	4.62463	4.62463	4.6781	4.70122	4.75396	4.65258	4.73742	4.64247	4.68616	4.75396	4.4868	4.61623	4.65258	4.72855	4.69432	4.73742	4.59703	4.70994	4.60558	4.56657	4.75396	4.67019	4.79727	4.72855	4.7625	4.68616
	ENSG00000198125	5.43511	5.56665	5.49603	5.5216	5.5216	5.56665	5.49603	5.59586	5.5216	5.47297	5.54594	5.54594	5.56665	5.56665	5.54594	5.56665	5.5216	5.59586	5.49603	5.62451	5.54594	5.56665	5.5216	5.5216	5.67096	5.72636	5.62451	5.56665	5.54594	5.56665	5.56665	5.59586	5.54594	5.45403	5.54594	5.59586	5.54594	5.62451	5.56665	5.62451	5.31958	5.49603	5.5216	5.5216	5.67096	5.59586	5.59586	5.62451
	ENSG00000131016	2.7075	2.75826	2.61352	2.63845	2.72437	2.71707	2.63182	2.7352	2.74027	2.91759	2.78278	2.7385	2.55458	2.75807	2.99381	2.62949	2.64224	2.84165	2.67143	2.75577	2.8144	2.74036	2.59899	2.54835	2.7921	2.80159	2.85907	2.95257	2.97608	2.97051	2.77212	2.6513	3.22378	3.38613	2.79285	2.92706	2.63984	2.95438	2.85639	2.83308	3.23512	3.05678	2.95131	2.63608	2.68767	3.07469	2.95404	3.0997
	ENSG00000072110	2.84549	2.67521	2.48564	2.56076	2.43682	2.60946	2.60343	2.83244	2.5627	2.82531	2.48913	2.63227	2.47723	3.12406	2.97995	2.66943	2.5222	2.67277	2.64239	2.73062	2.78173	2.66398	2.56031	2.75807	2.56516	2.52559	2.50814	2.71009	3.01832	2.86164	2.7847	2.77174	3.10986	3.56299	2.78884	2.56547	2.53593	2.72812	2.63743	2.55468	2.93392	2.92871	2.86487	2.57825	2.88364	2.98229	2.85881	2.86447
	ENSG00000126822	2.54879	2.43353	2.47802	2.52406	2.44982	2.36427	2.41792	2.5433	2.48726	2.41965	2.35835	2.38557	2.42416	2.64616	2.53301	2.44426	2.52444	2.47442	2.57147	2.52332	2.50755	2.45825	2.47653	2.45153	2.23192	2.24377	2.28809	2.19163	2.42729	2.45019	2.34445	2.45028	2.31716	2.42242	2.31876	2.38511	2.34117	2.36901	2.4226	2.39881	2.18937	2.3417	2.25772	2.46373	2.4338	2.53023	2.3877	2.41965
	ENSG00000115325	1.64508	1.51689	1.2746	1.57668	1.42503	1.47854	1.4035	1.80001	1.5741	1.76998	1.32863	1.46345	1.5443	1.58936	2.01525	1.54629	1.37494	1.71345	1.47619	1.6042	1.41848	1.56297	1.41677	1.36201	1.86946	1.74871	1.68925	1.89825	1.89406	1.60466	1.69663	1.53765	1.88363	2.1209	1.55155	1.33219	1.25898	1.68054	1.62713	1.7307	1.59344	1.83204	1.8433	1.68392	1.74083	1.62218	1.74871	1.74871
	ENSG00000123146	2.63559	2.72437	2.58649	2.60147	2.74727	2.7923	2.68992	2.74761	2.73549	2.91252	2.62053	2.66894	2.5225	2.71403	2.71754	2.83824	2.6459	2.68203	2.72988	2.7383	2.74719	2.77731	2.54445	2.62533	2.78173	2.83189	2.71089	2.82515	2.78686	2.79605	2.73456	2.69973	2.84235	2.74879	2.78516	2.66363	2.41063	2.83913	2.65969	2.68767	2.7573	2.9549	3.02585	2.66503	2.8278	2.58852	2.70941	2.82474
	ENSG00000103222	3.22917	3.25893	3.04671	3.30147	3.13856	3.19898	3.08962	3.18919	3.044	3.15327	3.06424	3.18144	3.01919	3.32554	3.0691	3.19517	3.0691	3.25825	3.09849	3.13497	3.06956	3.24531	3.17446	3.22167	3.11649	3.14568	3.01291	2.99529	3.09942	3.10857	3.2778	3.18246	2.71613	2.64351	2.79384	3.06166	2.78098	3.10666	3.082	3.15148	3.00057	3.12134	3.0266	3.16197	3.27444	3.1261	3.12319	3.08836
	ENSG00000116711	1.31682	1.17799	1.15742	1.14773	0.735903	1.36564	1.0414	1.14311	1.29675	1.25013	0.91189	0.900781	1.10441	1.62218	1.82807	1.22615	0.712541	0.986887	1.41475	1.27305	1.44465	1.25768	1.06827	1.10651	1.51955	1.24187	1.04924	1.82372	1.59607	1.5164	1.53846	1.25638	1.75197	2.07569	1.72075	1.71442	0.746552	1.52398	1.23368	1.35248	1.50728	1.58599	1.71469	0.186823	1.0861	1.84498	1.16668	1.75654
	ENSG00000147872	3.43759	3.46945	3.38188	3.3929	3.4114	3.43847	3.51267	3.5993	3.51881	3.46377	3.36016	3.38153	3.54853	3.4188	3.46273	3.35909	3.41259	3.47427	3.45141	3.39434	3.34987	3.38227	3.49556	3.48406	3.39656	3.45721	3.5305	3.41644	3.4373	3.44007	3.48778	3.54253	3.28442	3.16485	3.29543	3.3675	3.4608	3.52217	3.36929	3.53363	3.17941	3.27202	3.0935	3.5065	3.43612	3.53842	3.50029	3.44286
	ENSG00000198517	3.16465	3.26056	3.12406	3.21749	3.09541	3.17446	3.26396	3.31053	3.18546	3.31053	3.18778	3.22528	3.05059	3.29008	3.274	3.36508	3.12664	3.20977	3.43235	3.25248	3.31487	3.36508	3.21249	3.20611	3.11185	2.87161	3.19122	3.04766	3.14145	3.21827	3.33258	3.21319	3.26519	3.0916	3.10782	3.09131	2.95977	3.29442	3.09292	3.12174	3.06304	3.19325	3.30168	3.20961	3.25936	3.12682	3.22641	2.85517
	ENSG00000138772	2.66778	2.79402	2.64763	2.82262	2.60631	2.72057	2.68706	2.80135	2.71119	2.85345	2.57421	2.83504	2.72296	2.86075	2.79618	2.80951	2.67088	2.68723	2.71459	2.81832	2.57649	2.72033	2.71044	2.78024	2.25488	2.54039	2.85195	2.44264	2.71022	2.71089	2.72542	2.88442	2.3234	2.55764	2.65327	2.74049	2.67728	2.71069	2.69411	2.80334	2.52439	2.56946	2.44822	2.84408	2.80487	2.80699	2.95297	2.72105
	ENSG00000085871	2.76705	2.7887	2.62027	2.71138	2.71956	2.81165	2.76551	2.78051	2.73549	2.64837	2.76795	2.81235	2.83705	2.73924	2.698	2.66562	2.77187	2.84719	2.71551	2.81537	2.61904	2.62687	2.8082	2.83602	2.79018	2.84119	2.89159	2.77609	2.6937	2.73879	2.8151	2.82515	2.55749	2.61282	2.79882	2.86192	2.88624	2.73456	2.74565	2.87804	2.64848	2.64749	2.65114	2.65823	2.69193	2.83441	2.80951	2.81547
	ENSG00000196588	2.67743	2.60068	2.56661	2.40906	2.56299	2.42117	2.78199	2.59295	2.68511	2.69131	2.76396	2.48451	2.65823	2.65655	2.54786	2.5225	2.52797	2.56002	2.68589	2.56858	2.60558	2.5876	2.61537	2.52235	2.64551	2.49477	2.51371	2.55641	2.51075	2.68848	2.49389	2.39933	2.55916	2.48962	2.64198	2.48887	2.35053	2.56891	2.45911	2.40494	2.74593	2.7337	2.48257	2.64924	2.46257	2.46439	2.45755	2.59866
	ENSG00000008394	1.66859	1.71057	1.55622	1.68038	1.58544	1.36564	1.64056	1.36307	1.41848	1.93455	1.48541	1.29294	1.3234	1.88819	3.07026	1.6694	1.42086	1.80804	1.86122	1.68453	1.41848	1.56297	1.36484	1.42595	2.70311	1.89172	2.08412	2.90688	2.84235	2.13981	1.67253	1.88731	3.13235	3.64123	2.15579	1.81407	1.99662	2.28081	2.02823	1.92267	2.88207	2.82611	2.75604	1.7281	1.72203	2.34874	2.05819	2.38057
	ENSG00000164761	1.20102	0.809959	0	0.107305	0.0748867	0.757645	0.749261	0.895907	0.428866	1.1247	1.4666	0.900781	0.172929	0.924889	0.991331	0	1.24552	0.0443902	0.586095	0.98063	1.25419	1.02066	0.159036	0.102674	1.07128	0.952911	0.500319	1.29182	1.37126	0.495687	0.992377	0.972735	1.50728	1.94477	0.672238	0.554893	0	0.145142	0.283489	0.204561	1.05763	1.37403	1.11446	0	0.512395	0.54352	1.35638	0.850182
	ENSG00000128849	1.49765	1.631	1.59011	1.48352	1.87612	1.71121	1.57477	1.77276	1.65466	1.73387	1.69024	1.64946	1.25817	1.86917	1.9453	1.7877	1.5469	1.73135	1.63767	1.52361	1.86821	1.95516	1.24241	1.49855	1.80814	1.78516	1.86518	1.99815	1.80804	1.76781	1.98074	1.59999	2.26556	2.28271	1.86412	1.70038	1.79291	2.32568	1.89046	1.77967	2.03831	2.01742	2.10955	1.55012	1.66205	2.07174	1.90137	2.11069
	ENSG00000121039	2.2993	2.27372	2.29722	2.19493	2.37824	2.24642	2.34967	2.22677	2.399	2.41038	2.20574	2.32389	2.31195	2.26583	2.38024	2.32429	2.37777	2.22745	2.32969	2.32512	2.39737	2.36777	2.35382	2.16495	2.2513	2.27819	2.42845	2.30878	2.3365	2.52166	2.38135	2.28473	2.28125	2.34967	2.33989	2.2805	2.45802	2.3494	2.34016	2.28458	2.38252	2.18142	2.2414	2.37137	2.1651	2.24299	2.23579	2.28494
	ENSG00000105825	1.59156	1.46255	1.52048	1.69139	1.5549	1.41442	1.6659	1.59225	1.23417	1.28375	1.26833	1.37285	1.59328	1.48732	1.44848	1.15294	1.57251	1.32376	1.82197	1.78828	1.48855	1.06936	1.30567	1.05917	1.00165	0.922233	1.50953	1.23554	1.70656	2.07267	1.9586	1.40141	0.925576	1.6259	1.89702	1.54739	1.49148	1.40866	1.71623	1.69083	1.23822	1.06558	1.49939	1.71215	1.57105	1.75952	1.56913	1.07128
	ENSG00000070193	0.888579	1.14109	0.438023	0.723612	0.921596	0.994923	1.0414	1.14311	0.428866	1.4686	0.974792	1.20242	1.29251	1.16579	1.20477	0.418816	0.363612	0.0443902	0.586095	1.12894	1.31539	1.1142	0.952911	0.387207	1.34286	0.832032	0.932137	1.1051	1.00261	1.08207	0.828093	0.423448	1.6031	1.47672	1.3708	0.751699	1.36924	0.611304	1.19888	0.787106	1.62429	1.32736	1.53509	0.804006	0	1.22711	1.25167	1.36757
	ENSG00000099250	3.45613	3.34499	3.25893	3.34647	3.36105	3.45316	3.33855	3.42985	3.33315	3.29625	3.2629	3.36838	3.44214	3.37588	3.35021	3.12068	3.35472	3.34592	3.33167	3.38442	3.24597	3.38188	3.34231	3.33315	3.08295	3.14667	3.39167	3.34173	3.59033	3.49855	3.40418	3.52732	3.44547	3.55905	3.24576	3.48989	3.36721	3.32527	3.32803	3.34074	3.14849	3.25758	3.2387	3.40597	3.54577	3.52029	3.57731	3.52029
	ENSG00000054967	2.54096	2.49447	2.25532	2.22808	2.30628	2.09423	2.42633	2.66253	2.3134	2.74775	2.45214	2.3379	2.30097	1.98414	2.41829	2.4809	2.33258	2.42212	2.57023	2.27577	2.88916	2.74362	2.57804	2.4013	2.27646	2.29194	2.38456	2.18718	2.42729	2.61365	2.44805	2.53344	2.29316	1.66736	2.51623	2.67196	2.4151	2.33003	2.61264	2.59754	2.32464	2.48945	2.36584	2.59027	2.53187	2.47055	2.46478	2.15905
	ENSG00000140961	2.12665	2.34862	2.35207	2.22418	2.1856	2.22464	2.3466	2.51346	2.47233	2.44706	1.87542	2.21128	2.22616	2.0551	2.40162	2.53998	2.43944	2.62904	2.44691	2.33223	3.04434	2.70333	2.50082	2.46711	2.4643	2.52949	2.32979	2.31814	1.99131	1.92267	2.12902	2.15438	2.33109	2.22976	2.26611	2.29882	2.38039	2.64837	2.2775	2.40494	2.54268	2.46845	1.93931	1.83577	2.14112	2.08041	2.10258	2.40423
	ENSG00000147408	2.28784	2.20316	2.07726	2.18485	2.29972	2.37897	2.19441	2.23823	2.08041	2.15285	2.18227	2.22929	2.24119	2.37648	2.23841	2.18073	2.17653	2.13289	2.19306	2.34462	2.19729	2.12695	2.24152	2.17298	2.0707	2.06334	2.42985	2.29031	2.30064	2.39126	2.19898	2.41702	2.39032	2.73469	2.18142	2.29882	2.49909	2.20865	2.33838	2.32813	2.05239	2.13709	2.40455	2.42718	2.37031	2.51283	2.44208	2.34139
	ENSG00000076706	3.24022	2.98314	2.88151	3.02239	2.79005	2.86393	2.93409	3.0201	2.85517	3.0089	2.82694	2.91736	2.7934	3.5983	3.44007	2.89084	2.89647	2.94512	3.00922	3.03456	3.10745	2.93256	2.91992	2.98832	2.97638	2.76375	2.74157	3.11185	3.39219	3.0997	3.0311	2.99529	3.72525	4.14841	2.90071	3.06098	2.89963	3.04487	2.92506	2.8059	3.18594	3.1777	3.23512	2.99089	3.16977	3.29442	3.03201	3.14161
	ENSG00000163017	2.41097	1.38388	1.45642	0.723612	0.735903	0.994923	0.983905	1.56617	1.03035	1.2121	0.590832	1.12018	0.764628	2.64785	1.90366	0.969741	1.06107	1.24628	1.43412	1.38388	0.874534	0.0656242	0.451841	0.721091	0.0138937	0.922233	1.62549	1.20391	2.08178	1.43412	1.64192	0.893281	1.67061	2.42633	1.29697	1.06627	1.38731	1.56477	1.85668	1.76224	1.6747	1.25035	1.17745	1.10137	1.61335	2.56573	1.54048	1.91423
	ENSG00000162458	2.09462	1.78556	1.76591	1.94579	1.40277	1.84365	1.78751	1.75403	1.68275	2.01884	1.8109	1.96665	1.51061	2.29811	1.87477	1.6694	1.84365	1.82359	1.79392	1.81748	1.91788	1.70249	1.78209	2.00203	1.86946	1.98699	1.86518	1.631	2.17126	1.89	2.26163	1.9038	2.27624	2.35762	1.59524	1.77369	1.66205	2.24277	2.06262	1.82859	1.98065	2.13182	2.26503	1.7649	1.82784	2.13808	1.94763	2.04424
	ENSG00000081277	2.20489	2.03517	1.852	1.9266	1.93531	1.93018	2.17144	2.14537	2.19136	1.97823	1.52478	1.44069	1.84185	1.74296	2.17712	1.98845	2.03607	1.93392	2.4141	2.01954	2.0208	1.66441	2.04633	2.01366	1.34286	1.83304	1.78617	1.21753	1.3032	2.22249	2.15354	1.71758	1.9459	2.01026	1.94716	2.14711	1.95693	1.63574	1.73633	1.50184	1.85281	2.09423	2.02474	2.07347	1.79772	2.09183	1.80202	1.86294
	ENSG00000121440	3.22917	3.17813	3.26215	3.15884	3.22508	3.23752	2.93063	3.02492	3.15766	3.07043	3.03246	2.99453	2.95727	3.12479	2.99754	3.02952	3.17241	2.91462	3.13518	3.03233	3.35596	3.27085	3.02432	2.96752	2.92221	2.76617	3.03039	2.89747	2.84757	2.87424	3.12702	2.89258	3.21708	3.0727	3.01811	2.96467	3.34527	2.96179	3.12068	2.77244	3.123	3.04418	2.75604	2.91834	2.77958	2.92563	2.965	2.71512
	ENSG00000143127	2.07795	1.96665	1.90619	1.87383	1.93531	2.02778	1.77469	2.10404	1.93931	1.74841	1.77943	1.86022	1.67609	2.22491	1.86412	1.64346	1.85106	1.84498	1.87698	1.93158	2.11208	2.07654	1.87612	1.81779	1.51955	1.66908	1.85225	1.6237	1.91534	1.9156	1.83655	1.88231	2.59832	2.38135	1.73459	1.76812	1.54667	1.98712	1.84208	1.75566	1.99105	1.94402	2.08317	1.82736	1.89427	1.91229	1.80761	1.93461
	ENSG00000148926	2.07238	2.02988	2.00607	2.06859	2.04603	1.9105	1.91251	2.18271	1.84519	1.91151	1.95111	2.0414	1.86553	2.01231	2.09873	1.99503	2.0003	2.04562	2.13586	2.08914	1.90117	1.97697	2.0907	1.97263	1.98457	2.07228	1.80089	2.18056	2.21475	2.30797	2.1856	2.09553	2.48476	2.84072	2.05784	1.92825	2.00953	1.90236	1.89667	2.13056	2.22722	2.51139	2.37067	1.66469	1.94734	2.10518	2.28971	2.21684
	ENSG00000171227	1.48313	1.61916	1.33707	1.75335	1.52108	1.7228	2.01304	2.09574	1.29675	1.71851	1.67817	1.80606	1.57764	1.70682	2.20574	1.88968	1.82529	1.94716	1.58011	1.8444	1.46599	1.45375	1.53498	1.52006	2.18389	1.90037	1.09933	2.32317	2.28494	1.57598	1.32963	1.93855	2.49898	2.8059	1.56628	1.76598	1.8194	1.8702	1.36373	1.95565	2.20783	2.1209	2.10617	1.45982	1.62658	2.21005	2.17045	2.0201
	ENSG00000075426	3.1153	3.104	3.04671	3.01073	2.94662	2.94581	3.06555	3.02841	3.01673	3.13906	3.0646	2.99201	3.06349	2.96615	3.16333	3.09903	2.97547	3.00123	3.14939	3.05523	3.37147	3.08098	3.12103	3.00809	3.17489	3.05648	3.04719	3.17223	3.10935	3.16239	2.94334	3.01002	3.22027	3.16661	3.00429	2.95727	2.90992	3.0935	2.9954	2.9923	3.09919	3.23247	3.04703	3.08318	3.00861	3.1629	3.09067	3.10629
	ENSG00000150995	2.30643	2.15633	2.23446	2.18485	2.20144	2.31554	2.30029	2.35574	2.26823	2.37597	2.17103	2.27993	2.18606	2.65924	2.40871	2.30589	2.03235	2.31304	2.21475	2.2347	2.27972	2.33075	2.04633	2.26583	2.13134	2.03295	2.29972	2.38075	2.50646	2.37479	2.29194	2.16947	2.59963	2.85051	2.31993	2.33723	2.51371	2.40319	2.25214	2.33769	2.34117	2.35557	2.46832	2.29346	2.28136	2.69991	2.47004	2.4492
	ENSG00000111859	2.7222	2.70435	2.50999	2.66413	2.4997	2.62817	2.66269	2.8906	2.66168	2.60329	2.20901	2.66147	2.43256	2.64785	2.35239	2.50299	2.58379	2.59934	2.76458	2.83548	2.63497	2.62247	2.67255	2.75807	2.16658	2.06334	2.70735	2.44015	2.7955	2.66562	2.54445	2.42523	2.81327	2.92506	2.20249	2.4253	2.32389	2.59112	2.61048	2.55558	2.40542	2.4906	2.32677	2.25309	2.55198	2.53371	2.94419	2.4322
	ENSG00000149218	3.56746	3.7042	3.3563	3.36333	3.51341	3.63238	3.57731	3.64428	3.59089	3.61532	3.54048	3.63488	3.48954	3.7042	3.42349	3.62489	3.41486	3.57383	3.51836	3.73192	3.50986	3.64428	3.43103	3.45681	3.48297	3.6078	3.73403	3.45348	3.57693	3.57193	3.70612	3.7181	3.50904	3.53093	3.64175	3.68218	3.50097	3.72705	3.55427	3.55861	3.63385	3.58734	3.78198	3.46848	3.62071	3.55312	3.6459	3.63081
	ENSG00000125740	2.15307	0.0887803	1.00756	1.33951	2.13529	1.24905	1.87971	1.42798	0.918101	2.59884	2.96188	0.900781	0.764628	0.492978	1.32538	2.19991	0.0841491	1.14827	2.49254	0.838433	3.94446	2.0822	1.87612	1.05917	1.70682	1.10755	1.31072	1.51892	0.961797	2.42108	1.07244	1.0031	2.06247	1.78404	1.22565	0.554893	0	1.35706	0.735903	1.25589	2.5916	2.88001	1.53509	1.92635	1.4957	1.92205	1.27854	0.893985
	ENSG00000112837	1.6991	1.54864	1.61759	1.48352	1.53912	1.41442	1.58986	1.36307	1.54084	1.34345	1.82003	1.46345	1.64976	1.75197	1.77414	1.28289	1.7761	1.4957	1.51156	1.63266	1.74498	1.65065	1.48313	1.22448	1.50266	1.61335	1.78617	1.85225	1.65442	1.43412	1.31029	1.58334	2.07389	2.29736	1.76079	1.19169	1.85605	1.48541	1.58787	1.67947	1.87698	1.73354	1.73912	1.67428	1.61335	1.9171	1.49986	1.84293
	ENSG00000036672	3.45316	3.50217	3.45857	3.45534	3.45962	3.51762	3.54624	3.66128	3.45141	3.50281	3.51916	3.48677	3.45287	3.45925	3.49216	3.63751	3.49423	3.57243	3.63133	3.56202	3.75141	3.74985	3.58226	3.56247	3.482	3.48607	3.48638	3.43201	3.44475	3.44448	3.56608	3.48163	3.5143	3.18469	3.43235	3.48921	3.52259	3.56125	3.45962	3.45588	3.7371	3.76797	3.42896	3.58393	3.59232	3.36305	3.44582	3.47296
	ENSG00000058866	1.94923	2.18345	2.08699	2.21556	1.81262	2.20968	2.17888	2.48375	1.64328	2.05341	2.07174	2.38789	1.75794	2.4095	1.83413	2.02447	1.69859	2.32696	1.99662	2.2479	2.03811	2.201	1.97328	2.20316	2.16658	1.99131	2.07514	1.9415	2.22976	1.99164	2.06334	2.12048	1.96092	2.30566	1.81588	1.98625	1.34926	2.245	1.84922	2.11877	2.02052	1.78617	2.01568	1.83577	2.19798	1.97512	2.25154	1.91423
	ENSG00000153904	2.65011	2.81235	2.91007	2.95312	2.92413	2.81526	3.075	2.76284	3.13732	2.92857	3.00255	2.82238	3.03937	2.90565	2.9058	2.84906	2.76705	2.84386	2.92531	3.02287	3.10452	2.9851	2.96829	2.65503	3.51341	3.36811	3.36902	3.46304	3.22569	2.99327	3.03156	2.89151	3.50353	3.27225	3.3552	3.09117	2.62361	3.08111	3.1668	3.04638	3.54091	3.60398	3.67042	3.12174	3.02799	3.08075	3.08331	3.40906
	ENSG00000197614	2.65357	2.92431	2.77844	2.77321	2.85596	2.73004	2.75279	2.66036	3.01887	3.1605	2.74231	2.66562	2.64183	2.81566	3.07026	2.66943	2.61923	3.11853	2.68589	2.57728	2.91401	3.02065	2.60656	2.64093	3.21208	3.32527	3.05279	3.35021	3.26641	3.09208	2.79315	3.10629	3.70472	3.67906	3.03488	2.94128	3.15976	3.34499	3.1178	3.17223	3.45405	3.5765	3.19959	2.54179	2.90729	3.2965	3.25096	3.58009
	ENSG00000106683	2.35513	2.5771	2.22948	2.45755	2.35393	2.62361	2.13921	2.2449	2.28598	2.69131	2.62185	2.77782	2.32162	2.59325	2.42026	2.64469	2.21526	2.4709	2.29866	2.4347	2.35881	2.72161	2.58926	2.75405	2.86953	2.46015	2.49844	2.7881	2.79005	2.15152	2.47471	2.55403	2.5531	2.51887	2.0785	2.17888	2.61212	2.90631	2.36161	2.57936	2.43266	2.57847	2.65519	2.53826	2.54542	2.30201	2.68723	2.45153
	ENSG00000113231	1.48313	1.54864	1.61759	1.73581	1.38081	1.47854	1.6659	1.66075	1.43806	1.36993	1.5869	1.73387	1.34926	1.24943	1.66561	1.28289	1.46211	1.40543	1.32034	1.50671	1.68146	1.71266	1.11245	1.42595	1.65137	1.56363	1.59919	1.84614	1.72086	1.38914	1.53846	1.85481	1.79828	2.20666	1.69859	1.83085	1.63075	1.68054	1.34118	1.43587	1.65861	1.57277	1.69816	1.18001	1.28797	0.690332	1.19535	1.63332
	ENSG00000156427	0.588909	0.94859	0.638427	1.10923	1.27747	0.994923	1.23668	0.726321	1.12145	1.59669	1.08347	1.26384	0.764628	1.29751	1.60605	1.33002	0.712541	1.44279	1.07315	1.03929	1.17471	1.19222	0.878996	1.05917	1.32264	1.57858	1.50953	1.53308	1.59607	1.73496	1.32963	1.32088	1.54563	1.16303	1.09091	1.37953	1.32809	1.69503	1.54762	1.67947	1.26464	1.57277	1.2982	1.14253	0.623623	1.66164	1.76326	1.75654
	ENSG00000143196	2.51637	2.7467	2.58649	2.68511	2.79738	2.73273	2.64692	2.87191	2.82965	2.84165	2.64298	2.67011	2.67804	2.57375	3.47838	2.84453	2.66526	3.12479	2.78066	2.64884	2.64827	2.82012	2.69887	2.62675	3.30012	3.25122	3.06509	3.45199	3.30662	3.11669	2.9812	2.92203	3.4094	3.47491	2.99464	2.9643	2.94045	3.06509	2.79591	3.13856	3.22802	3.15429	3.26519	2.72558	2.94016	3.24101	3.16442	3.46975
	ENSG00000104490	2.53035	2.37198	2.50299	2.22808	2.34315	2.20968	2.66049	2.40689	2.50187	2.46595	2.5721	2.24708	2.45255	2.41204	2.32633	2.1467	2.50528	2.24577	2.71652	2.45536	2.67571	2.3636	2.41171	2.09654	2.57649	2.44128	2.42499	2.59579	2.48832	2.64616	2.39168	2.24518	2.76537	2.5593	2.7594	2.41915	2.41288	2.32487	2.43337	2.2868	2.85849	2.71446	2.64805	2.49143	2.27789	2.66158	2.42899	2.4674
	ENSG00000119681	2.81606	2.97078	2.92485	2.97995	3.07435	3.04786	2.86755	3.05379	3.11039	3.05191	2.73333	2.93814	2.78317	2.84009	3.09067	3.13938	2.80268	3.27899	2.83004	2.73549	2.87812	2.94117	2.91153	2.80577	2.9869	3.06754	3.13573	3.16902	2.99409	3.10568	3.14183	3.07736	3.27825	3.19898	2.9415	3.04655	2.83997	3.08982	3.15939	3.1545	3.15327	3.38811	3.03143	2.8111	3.00561	3.25369	3.25758	3.37618
	ENSG00000163694	1.17068	1.46255	1.15742	1.36271	1.35881	1.51884	0.983905	0.958547	1.20188	1.6299	1.03365	0.967957	1.37374	1.09406	1.62626	1.68186	0.892109	1.14827	1.02194	1.12894	0.874534	1.34629	1.24241	1.18808	1.62811	1.38498	1.50953	1.91089	1.96685	1.27747	1.38703	1.63794	1.77972	1.62171	1.22565	1.65655	1.69463	1.6114	1.36373	1.43587	1.68544	2.16905	1.45747	1.14253	1.3421	1.56579	1.54048	1.86704
	ENSG00000171533	1.61675	1.36117	1.39124	1.18609	1.38081	1.28014	1.29967	1.14311	1.16784	1.41729	1.52478	1.29294	1.18866	1.67859	1.40198	1.15294	1.32677	1.27121	1.47619	1.52361	1.68146	1.54482	1.11245	1.28653	1.44779	1.57858	1.65311	1.41139	1.76698	1.36117	1.28969	1.2396	1.73828	1.75587	1.43717	1.35514	1.50432	1.75573	1.46772	1.35248	1.39414	1.54368	1.57712	1.71215	1.4601	1.59999	1.67622	1.65579
	ENSG00000091986	2.87528	2.89486	2.59325	2.64884	2.81863	2.77578	2.59126	2.55947	2.88249	2.96572	2.65595	2.52061	2.46618	2.87655	3.23164	2.62949	2.69178	3.30617	2.79418	2.73387	2.92653	2.91801	2.46923	2.48962	3.49355	3.66226	2.9648	3.53842	3.37941	3.01199	3.08787	3.06524	3.66469	3.61069	2.7213	2.78748	3.05912	3.29111	3.08098	3.18127	3.59683	3.93361	3.5305	2.79975	2.92661	3.26675	2.97828	3.95813
	ENSG00000174099	3.58393	3.48954	3.61931	3.4918	3.63488	3.51074	3.50986	3.44286	3.58086	3.52029	3.58829	3.4589	3.53166	3.55741	3.58779	3.52883	3.49855	3.44411	3.54214	3.49922	3.58443	3.52182	3.49631	3.38788	3.40121	3.38671	3.56693	3.44844	3.43103	3.57561	3.43817	3.50137	3.18942	3.30642	3.64276	3.57607	3.61317	3.44373	3.51341	3.48469	3.50762	3.56568	3.22866	3.58881	3.4701	3.57093	3.57421	3.45108
	ENSG00000157227	2.50251	2.47627	2.47611	2.43396	2.41584	2.41112	2.28169	2.36298	2.37717	2.46157	2.40306	2.38966	2.30341	2.54554	2.66094	2.18591	2.40162	2.50763	2.35254	2.44843	2.5336	2.44805	2.40003	2.36111	2.67342	2.61404	2.18271	2.62185	2.70066	2.46923	2.52763	2.40556	3.00608	3.26717	2.406	2.43111	2.3908	2.42479	2.52511	2.35835	2.66056	2.85596	2.60312	2.30149	2.22274	2.69042	2.59963	2.78561
	ENSG00000095383	1.90619	1.94355	2.13155	2.05358	1.89144	1.67428	1.96426	1.87248	1.83058	1.78058	1.90025	1.79434	1.73785	1.70682	1.84028	1.87445	1.95176	1.87708	2.07009	1.95738	1.90801	1.89427	2.02171	1.94425	1.87567	1.82321	1.5839	1.93827	1.97206	1.54822	1.92002	1.82072	2.17971	1.82943	1.92825	1.68678	1.8194	1.94355	1.89046	1.79476	1.87279	2.07347	1.89133	2.03019	2.09603	1.87401	1.6932	1.94998
	ENSG00000145506	0.811177	1.00893	0.638427	0.594676	0	0.931107	1.1333	0.116568	0.630964	0.647175	0.590832	0.816888	0.933748	0.271245	0.940159	0.604287	1.01291	0.334251	1.16203	1.08546	1.25419	1.06936	0.159036	0.898721	0.540811	1.02116	0	0.435314	0	0.792629	0	0.80874	0.454793	0.175639	0	0.751699	0.84293	0.909968	0.735903	0.384498	0.391134	0.876287	0.946911	1.0046	0.512395	0	0	0.722121
	ENSG00000157214	1.26223	1.36117	1.43587	1.64863	1.80322	1.24905	1.50503	1.42798	1.45575	1.81492	1.59999	0.967957	1.59328	1.71699	1.7398	1.33002	1.42086	1.77841	1.51156	1.4293	1.59814	1.54482	1.06827	0.819325	1.74019	1.78516	1.61046	1.83381	1.8157	1.9811	1.64192	0.855487	2.25648	2.73613	1.59524	1.66859	1.69463	1.78351	1.53256	1.25589	1.77414	1.7811	1.81588	1.49246	1.71313	1.9171	1.25167	1.84854
	ENSG00000104881	2.34282	2.36111	2.21561	2.18142	2.19163	2.13562	2.17144	2.35835	2.26121	2.23397	2.24407	2.19271	2.17971	2.42314	2.16927	2.06756	2.06247	2.23343	2.28154	2.30029	2.19729	2.23803	2.24449	2.29754	1.7662	2.02398	2.21627	1.84614	2.14239	2.15152	2.1181	2.15972	2.11505	2.28271	2.17233	2.11541	2.16339	2.01231	2.22635	2.0014	2.18448	2.24357	1.84819	2.14808	2.23235	2.19008	2.20401	2.16479
	ENSG00000121671	3.62027	3.61111	3.73329	3.70273	3.59184	3.56959	3.62071	3.63488	3.63034	3.63238	3.68163	3.70273	3.69627	3.65322	3.59986	3.62738	3.6499	3.61833	3.652	3.68502	3.59089	3.53881	3.55089	3.6459	3.66006	3.63133	3.57053	3.60835	3.50137	3.56693	3.47529	3.62071	3.74843	3.80572	3.67906	3.60398	3.49216	3.4953	3.58982	3.50572	3.72525	3.62738	3.86211	3.67042	3.63432	3.50097	3.50616	3.54538
	ENSG00000178789	0.717322	0.708922	0.154405	0.391134	0.848365	0.126617	0.846254	0.405815	1.07791	1.17303	0.393843	0.0536526	0.632886	0.271245	0.642544	1.28289	0.813287	0.986887	0.966739	0.59852	0.785888	0.0656242	0.780385	0	0.0138937	0.521688	0	0.926414	0.812069	0.495687	0.52781	0.291617	0.763137	0.857548	0	1.09317	0	0.611304	0.621701	0.787106	0.71105	1.26486	0.694775	0.880769	1.16203	0	0.946098	1.0118
	ENSG00000188580	1.6991	1.81459	2.05044	1.97766	1.87612	1.95111	2.0251	1.92326	1.79104	2.05341	1.98004	1.73387	2.12357	1.9565	1.69541	1.72825	2.02299	1.92812	2.06173	1.89825	1.99205	1.78299	2.07491	1.74671	1.9446	1.7978	1.80894	1.95227	1.48057	1.94142	1.6299	1.67263	1.4213	1.66285	2.01366	1.8352	2.35513	2.00327	1.86412	1.77967	1.86313	1.76001	1.04242	2.04854	1.72203	2.07643	1.67025	1.82993
	ENSG00000138185	2.43929	2.37461	2.34612	2.29289	2.29972	2.4065	2.35207	2.32729	2.40769	2.30957	2.25403	2.27993	2.27215	2.5866	2.42026	2.31636	2.29866	2.37193	2.30934	2.31912	2.40259	2.47519	2.24934	2.29754	2.33933	2.27459	2.30687	2.45317	2.46498	2.38861	2.33382	2.40239	2.40708	2.51329	2.47163	2.26556	2.64359	2.36493	2.2838	2.34282	2.18937	2.37008	2.26628	2.19217	2.34011	2.45131	2.13661	2.56778
	ENSG00000114378	2.67743	2.53457	2.50492	2.76598	2.4997	2.4492	2.71069	2.7265	2.73258	2.55204	2.39369	2.51181	2.67804	2.44605	2.72214	2.70374	2.50379	2.61776	2.60792	2.62386	2.27323	2.2901	2.50492	2.5961	2.41445	2.71993	2.38716	2.30455	2.36311	2.46635	2.34059	2.32623	1.82099	1.97366	2.3632	2.46865	2.60169	2.31762	2.31026	2.48431	1.98065	2.1209	1.69503	2.32845	2.21593	2.74867	2.63182	2.62062
	ENSG00000115107	2.93133	2.99529	2.89025	2.84883	3.0997	3.06218	2.94965	2.90976	2.87743	2.71562	3.01098	2.9051	2.88281	2.76742	2.81932	2.90616	2.96346	2.91934	3.01047	2.9587	3.01238	2.98881	2.93759	2.94239	2.99556	3.07533	2.63678	2.90604	2.98995	2.72596	2.8151	2.86011	2.56929	2.66954	2.96321	2.98555	2.98868	2.78495	2.88565	2.94117	2.88759	2.86322	2.84991	2.85051	2.88221	2.78348	2.77856	2.99042
	ENSG00000177663	2.2627	2.17504	2.09624	2.03662	2.10784	2.19882	2.08663	2.16633	2.25605	2.37597	2.14518	2.05036	2.00436	2.18168	2.30176	2.36062	2.17653	2.14581	2.16008	2.0073	2.26397	1.92526	2.27789	2.19546	2.07976	1.97423	2.03756	2.19237	2.44022	2.12731	2.03548	2.18271	2.32845	2.61867	2.10207	2.0598	2.2302	2.14963	2.10647	2.15972	2.18771	2.41728	2.41829	2.18485	2.2587	2.31912	2.2753	2.27024
	ENSG00000081087	2.63801	2.72189	2.64078	2.76028	2.55879	2.65562	2.62128	2.60383	2.62569	2.74625	2.60001	2.70407	2.63347	2.72287	2.60631	2.68402	2.5869	2.62666	2.60792	2.67862	2.61904	2.7385	2.64551	2.73624	2.69092	2.71174	2.76318	2.778	2.86463	2.70333	2.82311	2.72712	2.82952	2.87075	2.5638	2.68073	2.74799	2.81101	2.77075	2.67947	2.67913	2.58448	2.83813	2.59635	2.76	2.63662	2.63476	2.81182
	ENSG00000086991	1.0947	1.10073	0.638427	1.01642	0.848365	1.13946	1.32809	1.31473	1.12145	1.39502	1.23368	0.900781	0.764628	1.13149	1.32538	1.06396	1.15207	1.27121	1.02194	0.98063	0.874534	1.15207	0.878996	1.0137	1.28121	1.50687	1.45455	1.64005	1.45455	1.56297	1.3518	0.893281	2.10564	1.96824	1.65811	1.40031	1.38731	1.33144	1.31925	1.37434	1.57703	1.78617	1.50578	1.27164	1.57105	1.69463	1.33999	1.28969
	ENSG00000114698	2.33512	2.22229	2.20446	2.14216	2.21856	2.17823	2.18685	2.15842	2.22418	2.35955	2.32845	2.16061	2.21207	2.41204	2.37491	2.03384	2.18029	2.25086	2.21475	2.1732	2.33289	2.28494	2.12048	2.15087	2.17999	2.17727	2.44128	2.53507	2.52279	2.3379	2.30657	2.16405	2.99105	3.24846	2.322	2.15372	2.3908	2.3458	2.29994	2.30538	2.56251	2.48003	2.42154	2.06206	2.35207	2.49111	2.3836	2.57312
	ENSG00000136830	2.80991	2.65114	2.62972	2.70119	2.6888	2.71489	2.72464	2.77958	2.68183	2.80832	2.70864	2.77087	2.68723	2.80898	2.85639	2.75617	2.71878	2.75267	2.72673	2.72697	2.80033	2.71613	2.6845	2.65246	2.72795	2.80299	2.73533	2.76795	2.79738	2.83705	2.78137	2.76375	2.94088	3.00169	2.6747	2.7045	2.66721	2.74318	2.61758	2.74908	2.55879	2.82461	2.79694	2.72237	2.71613	2.75471	2.7704	2.91294
	ENSG00000038295	1.44877	0.352859	0.867237	1.21906	0.592754	0.856705	1.1333	0.596598	0.982309	1.08027	1.08347	0.967957	1.05398	1.27305	1.07186	0.111936	1.06107	1.07428	0.586095	1.08546	1.39502	0.0656242	0.451841	0.960226	1.21677	0.703418	0.608026	1.5741	1.37126	1.47802	0.360903	1.18301	1.69663	1.82156	1.32396	0.795019	1.45893	1.31029	1.03197	1.28491	1.3316	1.30235	1.54739	0.396552	0	1.46772	0.706539	1.07128
	ENSG00000115598	0.588909	1.10073	0	0.818107	0.592754	0.931107	1.08928	1.18268	1.07791	1.52608	0.590832	1.20242	0.858766	0.86813	1.20477	1.11174	0.363612	1.18658	0.586095	1.08546	0.449132	0.368243	0.878996	1.14934	0.96116	1.22144	0.781876	1.07475	0	1.63122	1.16625	0.519305	0.575425	0.0795179	0.53932	1.00203	0	1.10955	0.477949	0.384498	0.857548	0.993569	1.54135	1.0046	0.623623	0.824627	1.16668	1.23449
	ENSG00000179776	3.36902	3.23633	3.09208	3.27225	3.12499	3.20943	3.17064	3.27708	3.14471	3.23707	3.08434	3.22641	3.11039	3.27202	3.242	3.11927	3.24419	3.21188	3.16784	3.18713	3.24074	3.17392	3.18205	3.17446	2.777	2.96233	3.14471	2.98787	3.12213	3.31247	3.1545	3.11791	3.11058	3.51164	2.98229	3.18614	3.1637	3.1438	3.10486	3.0178	2.95629	3.0793	3.0376	3.22114	3.261	3.28978	3.29674	3.30888
	ENSG00000107731	2.28125	2.13502	1.8167	2.32447	2.04603	2.1948	2.2039	2.19882	2.13697	2.32729	2.15915	2.22616	1.8576	2.19313	2.28729	2.35066	2.19119	2.37193	2.15168	2.1605	2.34508	2.31242	2.07491	2.13114	2.06102	2.11393	2.33923	2.04655	2.2587	2.27867	2.28169	2.12357	1.90801	2.09012	2.05473	2.21407	2.15259	2.18326	2.05378	2.07901	1.68544	1.99853	2.10445	2.43915	2.34011	2.201	2.15736	2.27577
	ENSG00000168899	2.94351	3.09614	3.02763	3.10553	3.06218	3.11102	2.97409	3.00311	2.98995	3.00301	2.96252	2.99032	2.91109	2.95844	3.06234	3.09486	3.02105	3.07736	3.0483	3.07285	2.97201	2.99973	3.06716	3.07721	3.17747	3.15054	3.04118	3.20528	3.07721	2.9812	3.09208	3.08551	2.82586	2.76037	3.1073	3.0835	3.0638	3.14638	3.10821	3.13165	2.82436	2.93409	3.14258	3.03538	3.06938	3.05864	3.08006	3.16702
	ENSG00000198855	1.72935	1.76039	1.73245	1.69139	1.7528	1.77335	1.8038	1.65026	1.5253	1.82448	1.63963	1.81163	1.90466	1.78917	1.75023	1.7398	1.67911	1.6932	1.68392	1.81748	1.89204	1.80606	1.81954	1.80894	1.78839	1.75436	1.83936	1.84964	1.77651	1.89938	1.90193	1.90815	1.65607	1.60708	1.76079	1.74332	1.95216	1.80546	1.94341	1.91009	1.73906	1.66784	1.88002	1.8042	1.79043	1.86796	1.7081	1.67733
	ENSG00000048140	2.97896	3.04207	2.98881	3.02181	2.97289	2.95739	2.90029	2.94253	3.044	3.0496	2.84719	2.97314	2.92729	2.96932	2.91449	3.05897	2.8986	2.97638	3.0483	2.99105	3.00678	3.04734	2.95297	3.00386	2.92741	2.97498	3.03835	2.92783	3.02492	2.99059	3.11872	3.02967	2.94391	2.7923	2.91252	3.03456	2.96667	3.07336	3.0326	3.06022	2.80639	2.81952	2.93518	2.98762	3.06304	2.96849	2.98674	2.89676
	ENSG00000112164	0	0.352859	0	0	0.0748867	0	0	0.116568	0.168298	0	0	0	0.431575	0	0	0	0	0	0	0	0	0	0	0	0	0	1.18485	0	0	0	0	0	0	0	0	0	0	0	0.621701	0	0.00463123	0.253583	0	0	0	0	0	0
	ENSG00000118640	2.11243	2.05206	1.98514	2.12129	2.15152	2.14029	2.00223	2.0483	2.06479	2.13114	2.0337	2.05473	1.99373	1.9919	2.10135	2.18591	2.10337	2.242	1.93501	1.9704	2.09537	1.97697	2.19355	2.18426	2.2993	2.26344	1.94425	2.3145	2.24377	2.14479	2.05393	2.07047	2.21556	1.93329	2.07552	2.1865	2.34349	2.1605	2.09165	1.98663	1.95973	2.00503	2.13616	2.07347	2.07347	2.17971	2.14803	2.31495
	ENSG00000137273	1.13636	0.352859	0.943046	1.18609	1.03851	1.05037	1.0414	0.895907	0.918101	0.647175	0.590832	0.56589	1.10441	0.9739	0.940159	1.06396	1.10714	0.789542	1.02194	0.59852	0.874534	1.02066	1.06827	0.387207	1.07128	1.17618	1.54135	0.988818	1.1973	1.13074	1.10651	1.2396	1.31352	1.49588	1.13361	1.22399	1.18001	1.14627	1.08277	1.22985	0.757645	1.28989	1.05733	0.804006	0.93824	1.19535	1.66323	1.48784
	ENSG00000175048	2.15702	2.41219	2.15478	2.37211	2.23156	2.33741	2.58592	2.52046	2.50781	2.48945	2.16339	2.26292	2.39611	2.38435	2.16339	2.39737	2.18448	2.5152	2.30589	2.32939	2.41986	2.45671	2.3458	2.35861	2.17045	2.39487	2.27094	2.08806	2.24565	2.38169	2.59004	2.3836	2.18619	2.04493	2.48659	2.60784	2.17233	2.33769	2.45647	2.46533	2.30009	2.35762	2.27728	2.35076	2.37627	2.33526	2.40527	2.32623
	ENSG00000114019	2.82668	2.72328	2.88834	2.65366	2.8663	2.73802	2.698	2.81327	2.81353	2.44886	2.76795	2.69055	2.8683	2.79157	2.98643	2.56334	2.7275	2.58865	2.74746	2.66459	2.84806	2.59064	2.76219	2.75113	2.64272	2.37052	2.52869	2.83189	2.86755	2.72831	2.44805	2.75417	3.23538	3.5305	2.83627	2.7139	2.81832	2.6473	3.04719	2.83374	2.61196	2.6983	2.68794	2.87918	2.65595	2.69042	2.88565	2.6622
	ENSG00000161638	2.83321	2.74049	2.56858	2.82546	2.54039	2.68183	2.71979	2.89287	2.63378	3.06696	2.56516	2.75232	2.60709	2.8987	2.81674	2.88289	2.61812	2.87963	2.70407	2.89111	2.90144	2.76505	2.68345	2.83339	2.58461	2.68511	2.67116	2.66943	2.7921	3.02181	2.86181	2.72057	2.91801	3.15306	2.48021	2.75562	2.57766	2.76579	2.69585	2.76052	2.64796	3.01766	2.8327	2.62675	2.93268	2.84906	2.71535	2.8134
	ENSG00000143153	3.97767	3.8674	3.72832	3.89267	3.71874	3.79684	3.85574	3.78047	3.79872	3.92348	3.86318	3.86211	3.79684	3.84973	3.88071	4.01556	3.75532	3.91275	3.79434	3.73329	3.90348	3.82198	3.97182	3.9222	3.5983	3.81451	4.02425	3.64226	3.93898	3.91398	3.86534	3.92112	3.87488	3.7097	3.79277	3.89815	3.80407	3.92112	3.6862	3.83213	3.90586	3.95533	4.05454	3.98459	3.9222	3.94055	3.95668	3.79971
	ENSG00000088386	0	0	0	0	0	0	0.13588	0	0	0	0	0	0.172929	0	0	0	0	0.0443902	0	0	0	0	0	0	0	0	0	0.501211	0	0	0	0.694071	0.0351277	0	0	0	0	0.145142	0	0.787106	0	0	0	0	0	0	0.902598	0
	ENSG00000130340	2.9225	2.92783	2.90536	2.88001	2.88565	2.8873	2.88179	2.93814	2.90462	2.965	2.89764	2.91449	2.91375	2.90812	3.01351	2.90029	2.90756	2.91934	2.91343	2.94523	2.95422	2.94403	2.8906	2.91946	2.91623	2.94512	2.94662	2.96713	2.94103	3.08452	2.9549	2.97289	3.08715	3.24043	2.90767	2.92613	2.84271	2.99742	2.90089	2.94465	2.97978	3.0823	2.84665	2.9344	2.95312	3.05379	2.99042	3.02432
	ENSG00000127948	2.67137	2.71104	2.55987	2.81145	2.59216	2.66993	2.68511	2.85305	2.71969	2.79605	2.6194	2.69503	2.61196	2.67978	2.82807	2.90963	2.56422	2.73303	2.60252	2.65936	2.57791	2.61812	2.63164	2.89047	2.79479	2.81842	2.62749	2.77943	2.73568	2.49732	2.74027	2.78783	2.6643	2.86989	2.57847	2.57936	2.4871	2.73646	2.57023	2.82586	2.48976	2.68222	2.69178	2.80447	2.88747	2.49236	2.64785	2.76795
	ENSG00000181195	1.13636	1.17799	1.15742	1.31433	1.46802	1.39086	1.26937	0.895907	1.45575	1.52608	1.12082	1.20242	0.933748	0.625114	1.30354	1.11174	1.32677	1.79318	1.02194	0.98063	1.36894	1.41172	1.19642	0.819325	1.68112	1.89172	1.55699	1.89406	1.89406	1.61675	1.66362	1.34747	1.64927	1.38563	1.50445	1.23767	1.91904	1.96815	1.43158	1.39655	1.64241	1.45389	1.96494	1.2473	1.66205	1.59999	1.73327	1.96723
	ENSG00000143369	2.17233	2.25244	2.27695	2.3344	2.23156	2.17823	2.21508	2.22131	2.20163	2.3809	2.20222	2.24708	2.24577	2.12709	2.20282	2.18073	2.21897	2.33512	2.26715	2.19053	2.34508	2.3073	2.16905	2.18115	2.37019	2.48926	2.18271	2.07805	2.26428	2.24642	2.25192	2.16947	2.4529	2.29294	2.14803	2.13155	2.31532	2.30551	2.18315	2.22274	2.31056	2.64183	2.25327	2.12231	2.22833	2.17103	2.28764	2.53098
	ENSG00000134871	3.4136	3.35189	3.17	3.39904	3.30911	3.36785	3.22141	3.34311	3.33827	3.37703	3.28544	3.40752	3.25958	3.40152	3.52609	3.18108	3.30777	3.37114	3.30285	3.40333	3.36785	3.27708	3.25009	3.28978	3.15306	3.20943	3.30464	3.34231	3.51996	3.5025	3.52182	3.38492	3.59089	3.99669	3.28365	3.40967	3.36388	3.51115	3.35218	3.33855	3.34561	3.36569	3.4932	3.33468	3.42349	3.55941	3.5514	3.54938
	ENSG00000148834	2.96397	3.01673	2.86674	3.07059	2.73879	3.00019	3.00057	3.08585	2.88035	3.00608	2.9263	3.17128	2.96667	3.08331	2.84894	3.00516	3.01456	3.09034	2.85907	2.9954	2.78847	2.80639	3.03439	3.1489	3.01254	3.06509	3.04816	3.08753	3.06976	3.0571	3.27877	3.15918	3.08369	2.96164	2.83764	2.94776	3.13111	3.18227	2.98762	3.2551	2.72761	2.73258	3.041	2.9523	3.14362	3.1255	3.09177	3.07552
	ENSG00000123384	3.39378	3.39871	3.26443	3.40783	3.40448	3.30258	3.29625	3.37941	3.36811	3.5313	3.36694	3.3552	3.26169	3.3468	3.82953	3.42378	3.29779	3.52259	3.36043	3.31997	3.3616	3.3185	3.36075	3.23073	3.58881	3.51649	3.40541	3.73484	3.72832	3.58226	3.428	3.40051	4.09816	4.33826	3.34311	3.42546	3.23192	3.61636	3.52422	3.46761	3.82566	3.99989	3.69344	3.3832	3.42642	3.63488	3.61877	3.87289
	ENSG00000188771	0.373661	0.352859	0	0.107305	0.37908	0.126617	0	0.726321	0.428866	0.442223	0	0.350149	0	0	0.288908	0	1.01291	0.0443902	0.586095	0.381789	0	0.368243	0	0.387207	0.0138937	0.0185249	0	0	0	0	0	0	0.195299	0.418816	0.820854	0	0	0	0	0.694071	0.486698	0.354349	0	0.186823	0.710413	0	0	0.850182
	ENSG00000116748	4.35473	4.25875	4.22048	4.10274	4.16035	4.07012	4.08028	4.02816	4.28311	4.18552	4.16578	4.03917	4.24419	4.32983	4.05624	4.12955	4.32536	4.17085	4.19913	4.0491	4.22902	4.24706	4.43112	4.27622	4.16035	3.95116	4.41416	4.15082	4.11995	4.06604	4.07655	4.19913	4.0451	3.90348	4.17338	4.04122	4.47214	4.42611	4.31354	4.26221	4.29117	4.24706	4.1428	4.14841	3.96756	4.01411	4.04122	3.85066
	ENSG00000122884	3.15327	3.24127	3.18205	3.27085	3.11837	3.23914	3.23073	3.25302	3.19536	3.54287	3.38259	3.35733	3.14103	3.2491	3.28393	3.45501	3.17747	3.16643	3.23376	3.21548	3.10336	3.22821	3.06399	3.10857	3.17428	3.12155	3.53399	3.20741	3.18861	3.57879	3.37618	3.34173	3.26942	3.14503	3.24149	3.29987	3.28926	3.39839	3.1674	3.23026	3.11461	3.08452	3.3288	3.26717	3.22027	3.41973	3.43235	3.1257
	ENSG00000018625	4.7625	4.78931	4.72855	4.77043	4.65258	4.55791	4.67019	4.71879	4.65258	4.40847	4.69432	4.70122	4.68616	4.74608	4.63341	4.64247	4.77043	4.6781	4.73742	4.68616	4.62463	4.6781	4.79727	4.81857	4.58752	4.63341	4.40847	4.47956	4.59703	4.44384	4.57611	4.61623	4.41416	4.38897	4.60558	4.64247	4.50455	4.51385	4.67019	4.54024	4.61623	4.62463	4.47956	4.61623	4.60558	4.60558	4.6781	4.50455
	ENSG00000082781	2.9263	2.90864	2.93347	2.93409	2.83715	2.777	2.80321	2.84199	2.85376	2.89374	2.87441	2.8637	2.78719	2.98259	3.04515	2.82531	2.83902	2.89214	2.91331	2.84398	2.90381	2.84953	2.87118	2.83127	2.93312	2.90874	2.80091	3.04719	3.00442	2.84358	2.80299	2.84652	3.12263	3.2965	2.78783	2.79189	2.87148	2.93198	2.89562	2.91534	2.93953	3.06258	2.84614	2.92086	2.88035	2.96252	2.9643	3.01199
	ENSG00000173641	4.54024	4.58752	4.59703	4.69432	4.54864	4.57611	4.60558	4.6781	4.60558	4.82713	4.57611	4.7625	4.54864	4.69432	4.54864	4.82713	4.60558	4.7625	4.59703	4.63341	4.66108	4.61623	4.58752	4.63341	4.43112	4.58752	4.63341	4.30097	4.40247	4.6781	4.66108	4.62463	4.54864	4.39601	4.34316	4.45892	4.31735	4.68616	4.56657	4.55791	4.6781	4.64247	4.65258	4.50455	4.66108	4.55791	4.56657	4.47956
	ENSG00000078401	1.97744	1.90051	1.36686	1.52666	1.7141	1.45806	1.65065	1.80001	1.45575	1.68241	1.66705	1.79434	1.10441	1.75197	1.17407	1.56333	1.68797	1.71345	1.80606	1.8444	1.69587	1.63747	1.6323	1.49855	1.28121	1.29431	1.38768	1.64005	1.90185	1.57598	1.68112	1.47736	1.9459	2.52046	1.53777	1.40031	1.38731	1.59128	1.79043	1.82156	1.69083	1.72022	1.4507	1.50829	1.7574	1.852	1.63379	1.40487
	ENSG00000138448	3.02208	3.25275	3.05632	3.32443	3.18246	3.38588	3.25825	3.30494	3.31353	3.79684	3.17792	3.39964	3.1545	3.38468	3.25324	3.57053	3.2624	3.38259	3.08024	3.36991	3.02841	3.208	3.05252	3.26942	3.26263	3.35709	3.36721	3.28767	3.26169	3.30147	3.62185	3.25348	3.3108	3.35499	3.09052	3.27758	3.15389	3.55941	3.11113	3.27042	3.12068	3.09142	3.66006	3.08962	3.24771	3.18227	3.30123	3.36902
	ENSG00000103811	2.55641	2.5545	2.69857	2.73638	2.47038	2.42375	2.58716	2.65181	2.72095	2.58539	2.64563	2.59126	2.81101	2.70977	2.6256	2.59347	2.53691	2.5531	2.60108	2.66721	2.46865	2.5002	2.6793	2.715	2.66336	2.79083	2.79618	2.7134	2.76666	2.68848	2.53301	2.5417	2.59832	2.59677	2.37179	2.4253	2.82922	2.58199	2.52511	2.57035	2.44452	2.6778	2.52061	2.7296	2.68567	2.60233	2.50065	2.79266
	ENSG00000175591	3.08059	3.14161	2.99999	3.07104	3.16581	3.15613	3.08505	3.18039	3.08075	3.0683	3.15976	3.10568	3.08098	3.09664	2.95768	3.038	3.04946	3.16016	3.14939	3.18919	3.1674	3.19777	3.16883	3.1994	2.97397	3.00111	3.01543	2.91294	3.13001	3.01291	2.9795	3.18409	3.00592	2.96101	3.21142	3.2571	2.93927	3.06573	3.11113	3.10587	2.93814	2.99845	3.17	3.23126	3.11377	3.10183	3.1572	2.96978
	ENSG00000136859	3.09942	3.19579	3.16216	3.14961	3.07721	3.19858	2.9185	3.22866	3.03895	3.16216	3.07647	3.23192	2.83913	3.12723	3.24022	3.21929	3.05795	3.2717	3.26123	3.1354	3.16255	3.56653	3.02239	3.17813	3.35281	3.32051	3.08098	3.35822	3.32905	3.08804	3.41731	3.30234	3.29958	3.35733	3.11551	3.23447	3.1982	3.42926	3.19369	3.22508	3.44182	3.54175	3.51916	3.14921	3.36075	3.08474	3.0763	3.41385
	ENSG00000160991	1.89938	1.86461	1.96838	1.93953	1.66494	1.76278	1.73295	2.02151	1.90247	2.18056	1.88511	1.89825	1.60891	1.88819	1.99014	2.05819	1.8576	1.88877	1.91499	1.86066	2.00871	1.87327	1.93308	1.99549	1.9446	1.97423	1.85225	2.11087	2.06903	1.99164	2.07418	2.04702	2.36524	2.47581	1.99345	2.0822	1.92965	2.12027	1.9586	2.02017	1.98065	2.29514	2.19662	1.83577	1.79043	1.84498	2.10258	2.17415
	ENSG00000185875	2.2993	2.21757	2.18673	2.26475	2.33989	2.38511	2.3365	2.27145	2.4143	2.21475	2.24729	2.2898	2.39611	2.14299	2.23078	2.2107	2.31472	2.39424	2.18913	2.38113	2.24834	2.21128	2.18389	2.15087	2.32078	2.44532	2.41829	2.2645	2.06903	2.21684	2.20631	2.29689	1.84614	1.47672	2.3309	2.35722	2.43228	2.26715	2.057	2.31959	2.15736	2.1183	2.01913	2.13639	2.17389	2.42454	2.28971	2.46907
	ENSG00000108821	3.07797	2.8814	2.75389	2.84035	2.80257	2.81526	2.83538	2.841	3.02416	3.17707	2.97662	2.88991	2.80865	3.19536	3.08668	2.83923	2.86181	3.31273	3.0382	3.04671	3.15651	2.92101	2.81003	2.77027	3.39139	3.68282	2.74422	3.46139	3.417	3.13424	3.36721	3.02858	3.79434	3.66469	2.88624	2.83961	3.04801	3.37941	3.02509	3.10876	3.4346	3.80195	3.49855	2.68126	2.98496	3.32939	3.27109	4.05074
	ENSG00000113369	3.10152	3.06184	2.888	3.00442	2.76946	2.96615	3.01799	2.96252	3.10336	2.75185	3.07256	3.09733	2.8547	2.76853	3.1171	2.99201	3.03398	3.00418	2.79303	2.91946	2.9051	2.79315	2.90406	2.92203	3.00663	3.03024	3.02525	3.094	2.9977	3.06362	2.73136	3.22188	3.05106	2.97581	3.16031	3.12247	2.90286	2.92896	2.8839	2.98143	3.26396	3.17552	2.79577	3.04341	3.13351	3.11853	3.13554	2.9869
	ENSG00000171621	2.39695	2.16664	2.29164	2.15461	2.10784	2.05799	2.43859	2.39695	2.43815	2.33494	2.26316	1.99889	2.36384	2.24914	2.53691	2.31363	2.49666	2.22432	2.37638	2.20547	2.32747	2.21128	2.50281	2.14341	2.28526	2.2613	2.2476	2.22833	2.16759	2.62616	2.11103	2.27496	2.49254	2.49985	2.48431	2.3466	2.4871	2.0454	2.343	2.07901	2.42242	2.61264	2.13269	2.12231	2.10486	2.33526	2.32979	2.28998
	ENSG00000183087	3.26545	3.2059	3.09903	3.11728	3.16031	3.08384	3.29987	3.30863	3.21066	3.075	3.29243	3.26056	3.32803	3.23683	3.26675	3.13706	3.25667	3.27877	3.20361	3.28246	3.06362	2.99156	3.28767	3.21827	3.29331	3.26421	3.21656	3.37678	3.36508	3.37978	3.19221	3.29111	3.46848	3.39839	3.44952	3.29496	3.33985	3.23357	3.27559	3.274	3.18386	3.21296	3.50498	3.34592	3.31882	3.50029	3.35281	3.39904
	ENSG00000166741	1.96633	2.00117	1.90619	2.13337	1.80322	2.37179	2.62817	2.81566	2.0598	2.56946	2.3227	2.63645	2.39611	2.58448	2.5517	2.22976	1.83554	2.26678	2.32561	2.68183	2.02923	2.00004	2.00478	2.69973	3.45141	3.15306	2.20282	3.40483	3.04137	2.58325	2.81635	2.65946	3.33403	3.51307	2.45153	2.4869	2.19119	2.772	2.29768	2.68126	2.66593	3.03954	3.00155	1.98056	2.18326	2.62514	2.48556	3.24963
	ENSG00000161791	2.77713	2.62657	2.55542	2.72161	2.65646	2.68811	2.75772	2.78192	2.791	2.8482	2.70141	2.7923	2.66671	2.78051	2.69637	2.76458	2.82197	2.72464	2.87515	2.81785	2.71579	2.6506	2.59595	2.715	2.60519	2.56324	2.51371	2.65143	2.80282	2.80431	2.80205	2.7917	2.69637	2.84873	2.69925	2.71863	2.62185	2.70286	2.667	2.62139	2.61112	2.68222	2.66111	2.70012	2.69711	2.63801	2.65181	2.73344
	ENSG00000174640	1.68241	1.56417	1.39124	1.28547	1.16726	1.45806	1.46966	1.56617	1.40015	1.87825	1.35597	1.34533	0.632886	2.18794	1.96368	1.65732	1.21445	1.44279	1.07315	1.47063	1.54739	1.45375	1.48313	1.59328	1.19079	1.65394	1.59919	1.32823	1.62476	1.47802	1.07244	1.47736	1.28305	1.71313	1.20557	0.922694	1.36924	1.54796	1.79043	1.74019	1.42455	1.79155	1.42798	1.2473	1.70543	2.30201	1.27854	2.13981
	ENSG00000134107	3.12823	3.23981	3.24359	3.42926	3.28416	3.28607	3.49631	3.46469	3.31273	3.1777	3.44743	3.27539	3.50463	3.417	3.38527	3.26867	3.44582	3.31158	3.53552	3.61368	3.78047	3.71451	3.52454	3.47166	3.3841	3.42926	3.06938	3.31972	3.26741	3.31247	3.14471	3.10265	3.56081	3.45501	3.31247	3.40051	3.31213	3.12839	3.43759	3.16784	3.26123	3.45466	3.39526	3.39994	3.24963	3.46139	3.29853	3.40177
	ENSG00000126368	2.49985	2.49666	2.57586	2.40176	2.4039	2.38511	2.57936	2.62041	2.81591	2.59518	2.61485	2.406	2.67414	2.61237	2.69475	2.46034	2.6945	2.47723	2.35053	2.44843	2.93894	2.74362	2.34069	2.20783	2.1572	2.48175	2.47831	1.83145	1.97206	2.28194	2.25403	2.32824	2.9805	2.73004	2.21778	2.1781	2.00532	2.51075	2.33372	2.2868	2.67988	2.4906	2.69329	2.57825	2.35861	2.24299	2.38916	2.18509
	ENSG00000154122	3.59876	3.61261	3.5765	3.57243	3.63751	3.66882	3.60316	3.55053	3.60398	3.63597	3.59683	3.60641	3.54624	3.55053	3.54808	3.57693	3.58347	3.62445	3.5305	3.5364	3.60685	3.63081	3.5639	3.58175	3.54853	3.61775	3.5978	3.55385	3.58308	3.61317	3.58627	3.58627	3.37941	3.29085	3.54938	3.62738	3.57003	3.64175	3.59232	3.57964	3.59507	3.61691	3.57053	3.63706	3.61977	3.63081	3.59378	3.63133
	ENSG00000070404	2.14628	2.16031	1.93425	2.15461	2.06173	2.20609	2.0929	2.20763	2.22073	2.35955	2.09603	2.26067	2.05489	2.38954	2.59247	2.27081	2.12442	2.3457	2.15168	2.08344	2.43745	2.22722	2.07901	2.19844	2.35705	2.34178	2.23673	2.28743	2.37422	2.32151	2.19333	2.39655	2.74398	2.79393	2.23712	1.996	2.36236	2.36759	2.32588	2.26658	2.38954	2.5712	2.30417	2.02111	2.15087	2.23506	2.26316	2.47627
	ENSG00000159166	1.51511	1.38388	1.75654	1.76421	1.92929	1.56747	2.1439	2.29994	1.81194	1.73387	2.03931	2.20806	1.89602	2.20747	1.79124	2.34508	2.45452	1.90236	1.98315	2.0785	1.44465	1.66441	2.06021	1.90967	2.49863	1.86229	0.932137	2.18638	1.8157	1.82294	2.22903	1.85481	2.60741	2.60709	1.53135	1.56659	0.80874	1.82333	2.91294	2.15403	1.81242	1.26486	3.09188	1.72014	1.73084	2.25755	2.16495	1.88066
	ENSG00000171408	2.32241	2.41017	2.41152	2.55023	2.41584	2.50251	2.26938	2.4906	2.30185	2.49876	2.46559	2.46137	2.34045	2.43199	2.17712	2.37479	2.46635	2.52922	2.39168	2.67175	2.26654	2.41496	2.33401	2.39661	2.50624	2.42499	2.39933	2.49933	2.5811	2.34691	2.62588	2.52918	2.16217	2.33551	2.45386	2.59216	2.38039	2.56367	2.38511	2.61717	2.40928	2.36657	2.74298	2.4529	2.46786	2.47055	2.57421	2.45019
	ENSG00000140479	2.00917	2.38841	2.24119	2.38193	2.41097	2.52904	2.2039	2.29226	2.36901	2.5354	2.06307	2.27808	1.92561	2.0551	2.34831	2.2674	2.03235	2.42479	2.23478	2.08344	2.24834	2.42616	2.31084	2.29367	2.24277	2.52559	2.4376	2.30551	2.22464	2.37479	2.36289	2.37561	2.20929	2.21128	2.0374	2.35722	2.15259	2.60617	2.48329	2.41693	2.2504	2.45783	2.59719	2.33341	2.40533	2.42304	2.4886	2.62927
	ENSG00000198794	1.0947	0.809959	0.943046	1.28547	0.848365	1.0954	0.749261	0.116568	0.428866	1.01731	0.91189	0.56589	0.632886	1.09406	0.940159	0.969741	0.58076	0.789542	0.901811	1.20777	1.17471	1.1142	1.11245	1.14934	1.86946	1.29431	1.43209	1.83381	2.01292	0.495687	1.22084	1.54903	1.71121	1.75202	0.672238	1.50871	0	1.14627	1.19888	1.06691	1.27615	1.25035	1.09621	0.880769	1.16203	0.690332	1.10208	1.49406
	ENSG00000011028	2.78935	2.8882	2.76219	2.90003	2.99032	2.86556	2.71069	2.69411	2.94674	3.12026	2.84894	2.85376	2.71174	2.72712	2.96026	2.91879	2.8006	3.16485	2.90884	2.83257	3.03307	3.0665	2.70105	2.66954	3.08702	3.30519	2.97709	3.12743	3.01471	3.09849	2.97682	2.98157	3.1261	2.68723	2.74298	2.82116	2.83127	3.15651	2.94647	3.05299	3.15766	3.34041	3.04434	2.84286	2.97581	3.09988	3.06995	3.43975
	ENSG00000139044	1.84987	2.53781	1.53804	2.37405	2.48822	2.76758	2.2645	2.43859	2.46332	2.35955	2.46092	2.58815	2.05932	2.23579	2.22491	2.65732	2.22903	2.57548	2.46498	3.09988	1.99919	2.62687	2.09968	2.50665	2.7563	2.59347	0.859984	2.50939	2.60709	1.78717	2.24844	2.64329	2.25648	2.94239	2.50636	2.72296	1.97358	2.09045	2.24332	2.29493	2.20119	1.99853	2.74298	2.55879	2.76087	2.25755	2.45049	2.41302
	ENSG00000127920	2.7255	2.59076	2.64995	2.68009	2.57421	2.58023	2.62006	2.60383	2.47456	2.54996	2.62549	2.68368	2.6404	2.67903	2.73784	2.48634	2.73996	2.62994	2.64563	2.7284	2.54128	2.53887	2.65655	2.58239	2.58056	2.57833	2.67011	2.63801	2.73443	2.76551	2.72214	2.76163	2.86605	3.17321	2.70311	2.72579	2.83726	2.66082	2.67175	2.68345	2.64692	2.57766	2.67665	2.69296	2.65679	2.75914	2.77244	2.66358
	ENSG00000124882	0	0	0	0	0	0.126617	0	0	0	0	0	0	0	0	0.0397589	0	0.0841491	0.688841	0	0.59852	0	0.0656242	0	0	0.0138937	0	0.500319	0.501211	1.22179	0.792629	0.230426	1.0031	0.121986	0.221164	0.247029	0.316347	0	0.53515	0.283489	0.204561	0.0304965	0.060993	0.365534	0.186823	0.993164	1.19535	1.02822	0
	ENSG00000022267	5.41415	5.49603	5.34196	5.34196	5.3889	5.43511	5.56665	5.3889	5.41415	5.56665	5.47297	5.5216	5.45403	5.5216	5.34196	5.54594	5.34196	5.45403	5.3889	5.5216	5.3889	5.45403	5.31958	5.34196	5.5216	5.47297	5.47297	5.49603	5.45403	5.45403	5.67096	5.41415	5.56665	5.49603	5.43511	5.47297	5.27802	5.56665	5.49603	5.41415	5.3004	5.27802	5.72636	5.41415	5.54594	5.47297	5.47297	5.43511
	ENSG00000134259	0.0980428	0.352859	0.638427	0.723612	0.0748867	0.856705	0.983905	0.405815	0.982309	1.1247	0.727812	0.56589	0.172929	1.01563	0.642544	0.732922	0.712541	0.334251	0.729303	0.98063	0.654946	0.368243	0.649097	0.102674	0.398474	0.360903	0.859984	0.119277	0	1.59051	0.360903	0.694071	0	0	0.410446	0	0	1.02505	0.621701	0.787106	0.274227	0.845036	1.35934	1.05468	0.870989	0.935857	0	0.978561
	ENSG00000111424	1.42853	1.31836	1.66119	1.46995	1.42503	1.64801	1.35374	1.59225	1.43806	1.68241	1.54256	1.68735	1.56059	1.41301	1.4808	1.61579	1.32677	1.59513	1.07315	1.20777	1.58155	1.57956	1.27796	1.80894	1.6416	1.59669	1.04924	1.55347	1.69722	1.83176	1.8898	1.58334	1.09227	1.40797	0.987318	1.09317	1.67428	1.56477	1.76326	1.31108	1.52335	1.8005	1.73354	1.44038	1.47956	0.935857	1.27854	1.79017
	ENSG00000115641	2.829	3.17321	2.97437	3.14568	2.85596	3.15651	2.78098	2.93759	2.94776	3.18648	2.98352	2.96601	2.68203	3.07336	2.69383	2.93744	2.88551	3.1076	2.81057	3.2059	3.14975	3.1674	2.94943	2.94805	3.07916	3.24553	3.07059	3.08098	3.07171	3.18839	2.9614	3.11743	2.9937	3.16016	3.31053	3.22939	3.07684	3.0795	2.85849	2.89747	3.30234	3.38289	3.60066	3.07767	3.08098	2.93999	2.99815	3.18955
	ENSG00000105855	1.05319	0.88391	0.638427	1.01642	0.735903	0.126617	1.37832	0.405815	0.982309	0.784397	1.32863	0.56589	0.764628	1.24943	0.940159	0.418816	0.955377	1.21677	0.0934116	1.08546	1.54739	1.19222	1.06827	0.721091	1.40453	1.39921	1.38768	1.22728	1.57292	0.962827	1.07244	1.03609	1.44289	1.66736	0.53932	1.30567	1.14876	1.44179	1.36373	1.52432	1.35317	1.27938	1.54739	0.880769	1.44279	1.43806	1.27854	1.38045
	ENSG00000172572	2.38765	1.87192	2.2619	1.89577	1.98026	1.81734	2.3923	2.06769	2.40769	2.19457	2.22215	1.9528	2.4709	2.4628	2.25743	1.89691	2.27951	1.85624	1.93501	1.99798	2.39052	2.06682	2.30671	1.98845	1.56993	2.13023	2.26583	1.76461	2.0417	2.1781	1.98074	1.99596	2.12015	2.64418	2.38435	1.9587	2.32389	1.93501	1.93639	1.89779	1.99549	2.1254	1.95216	2.25309	2.08476	2.40432	2.17971	2.28039
	ENSG00000186642	2.85548	2.5946	2.60356	2.72505	2.54039	2.57847	2.64598	2.73861	2.59358	2.778	2.71707	2.70699	2.66191	2.78334	2.7704	2.60758	2.73333	2.69073	2.61688	2.61196	2.65519	2.64387	2.61537	2.67333	2.59635	2.70365	2.71778	2.61324	2.57098	2.63909	2.40003	2.59568	2.88872	3.17574	2.7337	2.58626	2.60076	2.67622	2.79393	2.62949	2.576	2.54636	2.75784	2.64749	2.47565	2.67236	2.65694	2.92086
	ENSG00000164035	2.88104	2.81235	2.69963	2.79789	2.74332	2.83034	2.7449	2.74719	2.64995	2.78516	2.78783	2.82819	2.78636	2.83923	2.84129	2.73177	2.7923	2.78199	2.74525	2.82143	2.6926	2.69193	2.71843	2.68106	2.64716	2.65503	2.91693	2.84358	2.82278	2.94208	2.76919	2.86011	2.63635	2.84199	2.81496	2.80341	2.94796	2.81064	2.70012	2.72977	2.64677	2.74398	2.68461	2.83059	2.87562	2.9615	2.97051	2.85156
	ENSG00000117984	3.14161	3.25981	3.11993	3.26675	3.10782	3.21122	3.11113	3.28495	3.18979	3.094	3.04187	3.22141	3.13292	3.20108	3.11853	3.05536	3.09502	3.30188	3.2143	3.2629	3.17064	3.21368	3.20632	3.30012	3.27708	3.31247	3.05598	3.31302	3.35499	3.0727	3.09817	3.2491	3.26008	3.22167	3.01934	3.13058	3.19141	3.20088	3.10385	3.18323	3.12931	3.15148	3.1261	3.05413	3.1672	3.13311	3.15939	3.30688
	ENSG00000143333	1.57542	1.46255	1.53804	1.62148	1.46802	1.36564	1.20627	1.49791	1.51033	1.8515	1.03365	1.58185	1.37374	1.51471	1.78483	1.86759	1.3515	1.53846	1.37236	1.68453	1.36894	1.51087	1.19642	1.74671	1.36201	1.27917	1.88687	1.60228	1.82302	1.9811	1.76958	1.65872	1.59814	1.76103	1.42679	1.90117	1.42187	1.69024	1.36373	1.45346	1.11932	1.43686	1.45747	1.61499	1.22925	1.4957	1.72514	1.36757
	ENSG00000184347	2.64154	2.715	2.34612	2.75826	2.07209	2.24934	2.39655	2.69226	2.13365	2.39148	2.13679	2.56516	2.15926	2.93092	2.71754	2.23886	2.15101	2.40959	2.2894	2.50572	2.52166	2.77625	2.10955	2.50844	2.28876	2.23105	2.11757	2.53593	2.71349	2.5229	2.62234	2.39655	3.13165	3.3004	2.40228	2.42936	2.57248	2.68785	2.46814	2.56414	2.70209	2.70094	2.62429	2.16905	2.48221	2.71902	2.54939	2.71806
	ENSG00000164434	2.18168	2.66011	1.80843	2.384	0.848365	1.57956	1.32809	2.28473	2.38024	2.53961	1.44908	1.90495	1.60891	1.8433	1.66561	2.18591	1.27305	2.05554	0.586095	2.26344	1.69587	2.26866	1.46183	1.98457	1.67104	2.40667	1.84568	1.42275	2.32747	1.56297	1.48313	2.80811	0.763137	1.60708	1.83304	2.1489	0.80874	1.80124	1.41258	2.28458	2.09968	2.16339	1.8228	1.14253	1.87698	0.824627	1.76812	2.21684
	ENSG00000129038	1.63008	2.08242	1.89938	1.95894	1.8998	1.96249	1.92326	1.98978	2.16082	2.10321	1.8005	2.09799	1.89602	1.98812	2.05341	1.95216	1.87383	2.31304	1.92205	1.97887	1.90801	1.91931	1.89304	2.05473	2.13134	2.37461	1.99454	2.19612	2.14239	2.19237	2.30417	2.09302	2.60681	2.52687	1.9674	2.15576	1.99318	2.19306	1.9586	2.26658	2.25815	2.4886	2.06334	1.89691	2.11505	2.03272	2.22939	2.55796
	ENSG00000110092	2.43016	2.47299	2.16687	2.35207	1.88449	2.25755	2.36396	2.7024	2.44671	2.55542	2.20901	2.5799	2.29827	2.75113	2.80214	2.52812	2.12015	2.40378	2.46303	2.73062	2.37067	2.47153	2.44346	2.4124	2.38012	2.3838	2.32606	2.75315	2.6647	2.41605	2.59808	2.50471	2.80563	2.94532	2.24674	2.5261	2.27599	2.55959	2.26457	2.38341	2.64114	2.67066	2.57173	2.44404	2.58784	2.62616	2.64785	2.75958
	ENSG00000177706	2.77943	2.85994	2.71562	2.56827	2.74507	2.69912	2.81145	2.78334	2.78348	2.82872	2.654	2.63372	2.62429	2.63781	2.76181	2.79988	2.68864	2.82089	2.85109	2.78173	2.86499	2.82656	2.80431	2.70301	2.69239	2.74983	2.79738	2.80832	2.91042	2.91651	2.78543	2.74908	2.72505	2.63061	2.81952	2.94702	2.76114	2.7731	2.82423	2.95474	2.7598	3.01113	2.67728	2.78557	2.7862	2.66644	2.74761	2.87973
	ENSG00000196154	2.57956	2.60871	2.53169	2.61966	2.66562	2.72022	2.44532	2.44788	2.68305	2.87118	2.6098	2.40019	2.48397	2.90565	3.03504	2.64716	2.5207	2.73303	2.64067	2.56257	2.74996	3.13732	2.50874	2.45499	3.1133	3.11218	2.54978	2.98643	2.92431	2.67021	2.67277	2.74735	3.32717	3.38097	2.67397	2.75521	2.83946	3.12682	2.69702	2.86075	3.04655	3.24617	2.84873	2.49281	2.71472	2.86322	2.79368	3.15613
	ENSG00000160179	2.76476	2.66398	2.74412	2.61672	2.54717	2.63718	2.85145	2.77105	2.6452	2.67771	3.13034	3.06098	2.86924	2.67679	2.66904	2.60574	2.85484	2.70964	3.05882	2.87607	2.51982	2.29316	2.81728	2.78516	3.10017	2.78212	2.50655	3.11888	3.02208	3.01423	3.04043	2.94965	3.10835	2.87556	2.85417	2.89151	2.76318	2.54341	2.9993	2.7385	2.93536	2.94549	2.76579	2.64224	2.59269	2.87075	2.77328	2.84704
	ENSG00000123364	0	0	0	0.107305	0	0	0	0.405815	0	0.140511	0	0.350149	0	0.271245	0	0.111936	0	0	0.586095	0	0.163667	0	0.159036	0	0.0138937	0.360903	0	0.188745	0.750995	0	0	0.291617	0	1.0306	0	0.444932	0	0.909968	0	0.55167	0.0304965	0.354349	0	0	0.623623	0	0.706539	0.893985
	ENSG00000142089	3.0924	2.95946	2.87528	2.91357	2.81419	2.89394	2.89394	2.93	2.87464	3.08142	2.93992	2.88747	2.85893	3.15557	3.11631	2.92443	2.8658	2.92401	2.95312	3.01182	2.91723	2.89722	2.84859	2.90498	2.95946	3.04251	2.79618	2.88151	3.01738	2.87075	2.78369	2.90498	3.06976	3.31109	2.78137	2.82197	2.91623	2.84549	2.75866	2.77867	2.94604	3.11255	2.90565	2.75065	2.80777	2.83135	2.89952	3.05725
	ENSG00000130176	2.52482	2.07569	1.70038	1.62148	1.73667	1.86188	2.45576	2.34104	1.51033	3.31735	2.22569	1.93989	1.57764	3.04901	2.41136	2.80033	1.74954	2.16772	2.05145	2.22745	2.01413	1.80606	1.53498	2.04945	2.05083	1.76421	2.37405	2.0154	2.51075	2.9236	2.7383	2.15101	2.23315	2.63919	2.08055	1.73395	1.67428	2.72735	2.08073	1.89055	1.87279	2.09685	3.16847	2.10848	2.33147	2.92964	2.06247	2.40844
	ENSG00000100311	2.86898	2.73425	2.61352	2.78369	2.64977	2.69342	2.60594	2.78098	2.63476	2.73202	2.74174	2.77148	2.67292	2.76742	2.67606	2.55655	2.75389	2.79049	2.78393	2.7923	2.85051	2.70333	2.65489	2.70844	2.49447	2.50309	2.61048	2.62497	2.59899	2.80005	2.65295	2.69162	2.65246	2.9044	2.47022	2.70489	2.79666	2.87859	2.62549	2.72057	2.4674	2.56888	2.61112	2.76579	2.8278	2.67691	2.79591	2.63926
	ENSG00000139567	2.83504	2.75577	2.73773	2.86861	2.81046	2.74976	2.75218	2.79894	2.83091	2.92061	2.66082	2.723	2.69162	2.77943	2.79905	2.70712	2.7275	2.7573	2.7747	2.75065	2.86938	2.80367	2.79456	2.79469	2.62219	2.75065	2.89722	2.68749	2.81752	2.90916	2.77379	2.7563	2.82624	2.86057	2.67743	2.81863	2.8356	2.82694	2.76617	2.74542	2.64114	2.73052	2.72287	2.79469	2.80017	2.8808	2.85168	2.91162
	ENSG00000130449	2.20953	2.09968	2.21561	1.82407	2.23411	1.98625	2.26028	2.14896	2.26121	2.45376	2.12521	1.9837	2.15307	2.15259	2.16658	2.09338	2.07718	2.10877	2.18913	2.16848	2.30918	2.15027	2.09968	1.92144	2.15087	2.04003	2.34849	2.24229	2.10145	2.48715	2.12163	2.06556	2.21556	2.25067	2.19798	2.01674	2.12199	2.25359	2.1102	2.06769	2.45408	2.48518	2.33961	2.21326	2.07347	2.08041	2.26009	2.17233
	ENSG00000168209	2.45061	2.22003	2.25986	2.13337	2.30907	2.04841	2.3466	2.17504	2.38994	1.91151	2.11629	2.01654	1.96665	1.88819	2.39369	1.93377	2.23841	1.89629	2.14421	2.1605	2.92061	2.20521	2.23712	1.97263	2.46832	2.37461	2.47099	2.67601	2.61404	2.29106	2.03266	2.40928	2.5343	2.33813	2.73505	2.39256	2.53943	2.36825	2.59866	2.58473	2.23597	2.29153	2.32455	2.50234	2.39996	2.63073	2.87132	2.48445
	ENSG00000106366	1.76998	1.26787	1.23537	1.65844	1.27747	1.51884	1.52108	1.25082	1.20188	2.43547	1.23368	1.50022	0.764628	1.61109	1.68572	1.65732	1.21445	1.77841	1.51156	1.55882	2.65422	1.76326	0.878996	1.36201	1.5458	1.87854	1.65311	1.58572	1.46772	2.35819	1.40585	1.4293	1.87422	2.0973	0.987318	1.4393	1.44403	1.94843	1.26384	1.53688	2.28271	3.03408	2.52235	1.37693	1.81407	1.85823	1.95323	1.84293
	ENSG00000058668	3.18573	3.17446	3.10968	3.26502	3.14869	3.28129	3.26984	3.29597	3.16829	3.38153	3.13765	3.26984	3.14546	3.33367	3.39789	3.21779	3.25302	3.26617	3.12882	3.28078	3.07552	3.14869	3.12897	3.09919	3.15074	3.0382	3.31132	3.26717	3.31574	3.4355	3.43847	3.27591	3.25893	3.60025	3.1424	3.20277	3.11039	3.46539	3.15491	3.21982	3.25825	3.39593	3.48921	3.26215	3.32267	3.41071	3.31574	3.3194
	ENSG00000158555	2.45768	2.43353	2.46225	2.53187	2.43859	2.49363	2.3037	2.43291	2.406	2.50624	2.49898	2.47857	2.39326	2.41204	2.56969	2.38814	2.4791	2.37429	2.63984	2.44653	2.48962	2.53239	2.4871	2.43309	2.45049	2.36062	2.31136	2.49174	2.55879	2.4709	2.52406	2.39294	2.62938	2.66583	2.409	2.51637	2.29565	2.43072	2.35286	2.44458	2.39381	2.46798	2.26628	2.30149	2.2587	2.50936	2.42705	2.32813
	ENSG00000159640	2.80268	2.61212	2.37308	2.59144	2.59747	2.62361	2.46786	2.47276	2.33109	2.43143	2.5541	2.64492	2.61196	2.5866	2.52308	2.46573	2.74939	2.64511	2.48913	2.5466	2.46865	2.45438	2.58401	2.48329	2.32588	2.41352	2.29226	2.42283	2.48518	2.57548	2.30289	2.55403	2.33664	2.47941	2.44295	2.41817	2.46727	2.47312	2.57375	2.3911	2.21526	2.53875	2.38271	2.68049	2.49653	2.51667	2.43944	2.58592
	ENSG00000176046	2.7467	2.87075	2.80726	2.66111	2.62128	2.4887	2.64934	2.88068	2.88196	2.51851	2.39881	2.47484	2.46034	2.52118	2.72761	2.50646	2.70048	2.57804	2.93385	2.76384	2.95271	2.92373	2.59595	2.41971	2.7933	2.82262	2.60574	2.73638	2.90767	2.54835	2.67679	2.66413	3.0263	3.03708	2.35574	2.55809	3.03922	2.73533	2.7045	2.69208	2.73469	2.84453	2.33133	2.49592	2.57279	2.65503	2.82128	2.72268
	ENSG00000183722	2.85659	2.66253	2.61352	2.7764	2.64677	2.66817	2.66376	2.74428	2.59247	2.6888	2.70977	2.70779	2.69578	2.82143	2.829	2.62459	2.68668	2.65533	2.71652	2.64884	2.60885	2.63427	2.66624	2.66491	2.71413	2.67082	2.54679	2.82143	2.79253	2.77546	2.65804	2.7139	3.18227	3.27921	2.67679	2.76653	2.87323	2.64298	2.78935	2.65915	2.66011	2.91736	2.76138	2.73889	2.64078	2.88834	2.78533	2.91866
	ENSG00000011465	3.74263	3.8029	3.68451	3.82105	3.78361	3.70004	3.57607	3.65151	3.72383	3.81021	3.69627	3.6618	3.53921	3.61691	3.97038	3.76209	3.64383	3.93631	3.57243	3.48638	3.74678	3.83642	3.61212	3.57921	3.965	4.02226	3.92112	4.21749	4.05624	3.88797	3.79366	3.89607	4.63341	4.51385	3.90003	3.90348	4.09816	4.10925	4.02613	4.03917	4.11995	4.23722	4.08601	3.71988	3.81903	4.10712	3.99669	4.3488
	ENSG00000164877	2.37084	2.22229	1.99051	2.23685	2.20547	2.17546	2.02967	2.24834	2.05614	2.7307	2.40689	2.287	2.06431	2.29194	2.19237	2.12129	2.07308	2.16525	2.25258	2.19053	2.25214	2.22976	2.21492	2.2761	2.27646	2.36293	2.06503	2.17298	2.38039	2.56807	2.26798	2.06825	2.36524	2.2868	2.05784	2.13697	1.45893	2.29226	2.19457	2.30538	2.39068	2.65218	2.78348	2.1439	2.32498	2.16178	2.08204	2.2993
	ENSG00000144771	0	0	0	0	0	0.421525	0	0	0.168298	0.140511	0	0	0	0.0231562	0	0	0.58076	0.548257	0	0	0.163667	1.1142	0	0.102674	1.07128	0.0185249	0	1.02533	0.479872	0.663452	0.992377	0.519305	1.94082	1.25548	1.42679	0.862293	0	0	0.91292	0.694071	1.40487	0.749965	0.487916	0.186823	0	0	0	0
	ENSG00000181634	0.588909	0.352859	0	0.107305	0	0.856705	0.426157	1.011	0.168298	0.875752	0.91189	0.350149	0.431575	0.271245	0.822379	0.111936	0.58076	0.929184	0	0.59852	1.07695	1.06936	0.159036	0.600442	0.739211	0.832032	1.28246	0.612008	1.06524	0.881988	0.52781	0.755573	1.00518	0.904696	0.776972	0	0.954485	0.973196	0.735903	0.204561	1.23822	0.749965	0.869959	0	0	1.25205	0	1.35429
	ENSG00000116514	2.48807	2.38012	2.44374	2.38814	2.48634	2.37897	2.45737	2.53152	2.52083	2.5237	2.51041	2.42714	2.44346	2.41893	2.47889	2.50299	2.39611	2.30767	2.53202	2.5219	2.54636	2.44273	2.49641	2.40622	2.4875	2.44295	2.57248	2.5225	2.46498	2.50951	2.53722	2.39294	2.44144	2.40019	2.48193	2.38046	2.37429	2.4174	2.38511	2.4226	2.55069	2.52763	2.47484	2.46373	2.43887	2.33258	2.41867	2.39126
	ENSG00000116014	0	0	0	0	0	0	0	0	0	0	0	0	0	0	0	0.111936	0	0	0	0	0	0	0	0	0	0.0185249	0	0.265827	0	0.262845	0	0	0	0	0	0	0	0	0	0	0	0	0	0	0	0	0	0
	ENSG00000197077	3.35845	3.42253	3.24889	3.42068	3.20817	3.39378	3.08566	3.24289	3.12628	3.62631	3.14204	3.29828	3.02986	3.45108	3.03222	3.23558	3.24617	3.30688	3.21497	3.30749	3.20716	3.50177	3.16784	3.34421	3.16073	3.21749	3.39526	3.11058	3.23914	3.27877	3.65098	3.274	3.67606	3.5364	2.9983	3.29291	2.87828	3.61069	3.30948	3.29807	3.37823	3.28416	3.83642	3.17044	3.38379	2.95541	3.22068	3.27539
	ENSG00000154229	2.76807	2.92653	2.80176	2.70924	2.76332	2.82394	2.95573	2.85195	2.99089	3.02733	2.78657	3.01584	2.75185	2.90234	2.89359	3.01979	2.68268	2.82568	2.62994	2.5812	2.74634	2.64492	2.78218	2.74542	2.56002	2.66969	2.90963	2.44954	2.62288	2.92506	3.23144	2.73443	2.51322	2.40378	2.49711	2.86075	2.3908	2.84873	2.81473	2.85078	2.49626	2.49435	2.79266	2.76	2.791	2.76946	2.65011	2.49254
	ENSG00000106123	2.15702	1.99729	1.82661	1.95255	1.95216	1.96249	2.02967	2.18701	2.1791	2.05913	2.00769	1.93137	1.92002	1.98812	2.12317	2.1467	1.88102	1.91439	2.22191	2.23078	1.84819	1.97697	1.84568	1.89304	1.92134	1.94059	1.82478	2.00769	2.06572	1.92267	2.12163	2.1254	2.19171	2.37256	2.06054	1.88482	1.95216	2.06385	1.83413	1.82859	1.88421	1.90749	2.18271	2.01231	1.88342	1.83027	1.97318	1.84854
	ENSG00000143819	3.07552	3.05523	3.09208	3.15306	3.1469	3.13215	3.11583	3.10434	3.21188	3.04849	3.01098	2.97498	3.12336	3.05815	3.38259	3.0997	3.18756	3.2168	3.01919	3.10646	3.0141	2.97937	3.12229	3.05494	3.21296	3.2046	3.24268	3.14503	3.08585	3.02339	2.90604	2.95121	3.11411	3.33367	3.01598	2.95727	2.92906	2.89747	2.93941	3.04638	3.18691	3.17201	3.00019	2.91623	2.92857	3.05725	3.06734	3.13183
	ENSG00000168487	2.66526	2.5771	2.48021	2.48445	2.55879	2.49281	2.58833	2.52675	2.55198	2.53215	2.51278	2.56846	2.48204	2.66933	2.72855	2.39737	2.67211	2.56637	2.59595	2.53344	2.52419	2.5002	2.5875	2.56208	2.51322	2.65503	2.50547	2.46969	2.40432	2.56699	2.51181	2.43388	2.45855	2.69761	2.28458	2.48387	2.37008	2.53643	2.51181	2.61823	2.50281	2.71009	2.4946	2.62852	2.45438	2.40507	2.45049	2.64285
	ENSG00000104783	1.05319	1.10073	0.773307	0.723612	0	0.856705	0.619779	1.21856	1.40015	1.01731	0	0.816888	0.172929	1.01563	0.74295	1.15294	0.363612	0.688841	0.901811	0.915475	0.654946	0.968849	0.451841	0	0.96116	1.05249	0.781876	1.32823	1.62476	1.17155	1.32963	0.80874	1.05943	1.38563	0	0.946529	0	1.28178	1.08277	0.930077	1.28595	1.48896	1.52983	0.699679	0.870989	0.54352	1.37374	1.17655
	ENSG00000099251	1.44877	1.24084	1.33707	1.25533	1.27747	1.36564	1.32809	1.38676	0.8514	1.34345	0.974792	1.02647	1.3234	1.5014	1.41766	1.25487	1.37494	1.38676	1.16203	0.59852	1.17471	0.968849	1.30567	1.25365	1.13679	1.17618	1.43209	1.45151	1.53416	0.495687	0.52781	1.22113	0.987629	1.16303	1.0141	0.660039	1.34926	1.35706	1.36373	0.864989	1.38535	1.28989	0.976683	1.05468	0.623623	0.761384	1.13824	1.38045
	ENSG00000136052	0.888579	1.10073	0.638427	1.01642	1.24157	1.0954	1.17239	0.596598	1.07791	1.36993	1.03365	0.816888	0.858766	1.27305	1.36525	1.11174	1.01291	1.2954	1.23145	1.12894	1.02283	1.37029	1.01499	1.10651	1.36201	1.38498	1.28246	1.54135	1.75911	1.63122	1.36953	0.694071	1.52608	1.84706	0.605317	1.35514	1.54667	1.49192	1.38862	1.43587	1.56953	1.84055	1.47298	1.10137	1.2586	1.19535	1.10208	1.64056
	ENSG00000075420	2.86181	2.98009	2.98569	2.91418	3.03614	2.9311	3.038	3.02151	3.00957	3.13235	2.89689	2.99117	2.93941	2.84798	2.91153	2.94225	2.8378	2.98643	2.98751	3.14766	2.98477	3.04118	2.91252	2.84286	3.04816	2.95074	3.15288	3.0499	3.09034	3.18614	2.98832	2.99453	2.88612	3.21885	3.07224	3.00283	2.91723	3.01738	2.91189	2.99313	2.98424	3.08536	3.14619	3.01528	2.99724	3.00723	3.00111	3.08295
	ENSG00000135063	3.07353	3.13906	3.29565	3.11479	3.22393	3.1489	3.24988	3.08634	3.15843	2.83794	3.17467	3.03233	3.16943	3.11743	3.09208	2.95701	3.22663	3.04801	3.22528	3.18205	3.19097	3.12628	3.06542	3.02322	3.28221	3.09541	2.85078	3.18509	3.13276	3.08998	2.89314	2.95365	3.16307	3.03456	3.41385	3.19517	2.96667	2.98229	3.16307	2.96682	3.20108	3.25758	3.09422	3.13479	3.01996	3.12068	3.14667	3.04548
	ENSG00000188910	0.588909	0	0.438023	0.107305	0.592754	0.421525	0.13588	0.116568	0.168298	0.140511	0.590832	0.350149	0.172929	0.0231562	0.0397589	0.604287	0.0841491	0.789542	0.0934116	0	0.163667	0	0.649097	0.721091	0	0.922233	0.932137	0.435314	0	0	0.896799	0	0	0	0	0	0	0.145142	0	0.694071	0.0304965	0.060993	0	1.10137	0	0	0	0.850182
	ENSG00000106100	2.27177	2.17504	2.06717	2.28798	2.24595	2.17823	2.29153	2.27145	2.16495	2.11698	2.13679	2.25386	2.27728	2.30322	2.13326	2.08014	2.16234	2.09319	2.08136	2.20202	2.13586	2.06682	2.12048	2.24685	2.09873	2.13232	2.11757	2.05844	1.98124	2.16998	2.18877	2.09553	2.29778	2.45866	2.20249	2.3186	1.68502	2.17468	2.16369	2.09903	1.90863	2.07347	2.18546	2.17603	2.20507	2.25755	2.13661	2.25915
	ENSG00000186480	2.39523	2.16291	2.27433	2.24895	2.12188	2.20144	2.23634	2.16633	2.21508	2.33806	2.188	2.07942	2.18295	2.30064	2.32969	2.16178	2.11711	2.22174	2.0572	2.12249	2.3299	2.20806	2.28169	2.06859	2.21369	2.15027	2.26084	2.37227	2.32747	2.3838	2.32429	2.09302	2.47818	2.64198	2.16717	2.29882	2.42047	2.12838	2.28013	2.30295	2.39068	2.47456	2.42564	2.26488	2.31219	2.17629	2.31582	2.28998
	ENSG00000179833	2.56344	2.65655	2.67638	2.71878	2.63009	2.65316	2.66049	2.65858	2.69012	2.8197	2.70977	2.74483	2.62657	2.73106	2.64959	2.75471	2.72013	2.77916	2.71276	2.72697	2.7277	2.64492	2.57968	2.58239	2.73591	2.64848	2.67433	2.7881	2.58893	2.667	2.7373	2.71044	2.76993	2.76666	2.85145	2.72464	2.60665	2.82061	2.72831	2.63073	2.80145	2.78414	3.00608	2.7652	2.74174	2.63399	2.70272	2.63811
	ENSG00000163874	2.04073	1.91931	1.97979	1.90082	1.99105	1.98625	2.00223	2.16633	1.9889	2.53961	1.99782	1.93137	1.79727	2.01231	2.04305	2.3947	1.88922	1.88877	2.14421	1.82835	2.51778	2.201	2.02778	1.92144	1.91298	2.02398	2.1467	1.93158	1.96685	1.95909	1.94082	1.78021	2.30907	1.94793	1.61025	1.5723	1.96794	2.18869	2.00884	1.85512	2.23089	2.2019	2.30082	1.94579	1.91339	1.92682	1.58155	1.91788
	ENSG00000163520	3.27758	3.34339	3.26867	3.44373	3.35218	3.25958	3.27225	3.28824	3.39623	3.48406	3.21908	3.31213	3.19579	3.30688	3.57561	3.36043	3.18366	3.52654	3.2571	3.26472	3.28853	3.36811	3.27708	3.17223	3.49887	3.59232	3.41845	3.6539	3.53958	3.52609	3.29085	3.41788	3.68282	3.67203	3.40358	3.4605	3.45348	3.65893	3.49556	3.57822	3.46539	3.66544	3.50029	3.3057	3.4355	3.68282	3.63966	3.85181
	ENSG00000091513	1.46452	0.94859	1.41556	1.44952	1.46802	1.13946	1.17239	1.06037	1.23417	1.1247	1.5053	1.34533	1.25817	1.51471	2.22014	1.06396	1.24552	1.42531	1.19995	1.33144	1.25419	1.45375	1.50347	1.3362	1.7472	1.56363	1.33951	1.80862	1.80804	1.7141	1.07244	1.59204	2.66508	3.18227	1.39327	1.41012	0.670642	1.19809	1.45151	0.864989	1.51925	1.57277	1.80984	1.14253	1.2586	1.38296	1.61499	1.52304
	ENSG00000072682	2.31748	2.50612	2.33769	2.51933	2.5391	2.61297	2.49293	2.52046	2.5644	2.65079	2.49254	2.63372	2.41838	2.56999	2.61212	2.74246	2.48095	2.63347	2.52469	2.55715	2.46212	2.54776	2.37461	2.56094	2.56516	2.59623	2.59823	2.44322	2.4065	2.56699	2.68393	2.58178	2.287	2.09308	2.41265	2.54597	2.38039	2.70119	2.43161	2.70223	2.28861	2.35937	2.49506	2.48204	2.47434	2.5961	2.59963	2.65578
	ENSG00000101336	1.29055	1.59245	1.43587	1.31433	1.27747	1.30942	1.23668	1.44824	1.89484	1.9487	1.23368	1.44069	1.25817	1.48732	1.79124	2.20351	1.15207	1.6634	1.37236	1.38388	1.25419	1.43651	1.06827	1.05917	1.77581	1.53617	1.21959	1.95973	2.05358	1.85975	1.51226	1.83337	1.80804	2.01597	1.3362	1.40031	1.86249	1.62915	1.63821	1.37434	1.95671	2.10445	1.60614	1.55012	1.64994	1.50953	1.84614	1.99622
	ENSG00000124570	3.39814	3.36838	3.37022	3.42575	3.32051	3.33104	3.27975	3.36105	3.25958	3.22641	3.29879	3.34364	3.45199	3.37052	3.28198	3.25893	3.4498	3.41818	3.25348	3.25958	3.30147	3.35096	3.46539	3.53438	3.32346	3.38968	3.37267	3.35934	3.4094	3.48545	3.39193	3.42669	3.26675	3.24937	3.25389	3.34913	3.37022	3.35447	3.3072	3.39691	3.23126	3.261	3.19163	3.35447	3.36305	3.34445	3.37408	3.36388
	ENSG00000090776	2.44639	2.42633	2.38449	2.3134	2.22903	2.23123	2.51906	2.48071	2.41718	2.47212	2.46092	2.34979	2.3736	2.40743	2.5811	2.36062	2.38653	2.36657	2.43129	2.41867	2.57791	2.41496	2.36554	2.33133	2.33166	2.28623	2.26583	2.45419	2.51424	2.33468	2.25403	2.29972	2.40556	2.70254	2.25154	2.28231	2.45611	2.3596	2.31242	2.25798	2.45536	2.26983	2.45061	2.39336	2.29346	2.36487	2.25668	2.40708
	ENSG00000166073	1.64508	1.71891	1.80843	1.69139	1.53912	1.75231	1.64056	1.85668	1.91904	1.8027	1.67817	1.88184	1.90466	1.973	1.87477	1.6932	1.78428	1.83872	1.66441	1.8444	1.90801	1.85905	1.7141	1.87654	1.68925	1.8543	1.89526	1.6932	1.90495	1.98641	1.98074	2.01146	1.75566	2.26766	1.78717	1.71442	1.81163	1.79688	1.87051	1.91636	1.28595	1.89339	1.67319	1.61499	1.96959	1.87401	2.03802	1.89646
	ENSG00000137507	2.93209	2.72662	2.63696	2.8085	2.64114	2.72178	2.63854	2.91817	2.68837	2.8442	2.72013	2.75947	2.64239	3.02986	2.61485	2.50124	2.80777	2.68966	2.76351	2.82597	2.78657	2.63026	2.79456	2.83127	2.39678	2.51058	2.62339	2.69991	2.86568	2.84785	2.51851	2.60836	3.00476	3.11461	2.73657	2.70606	2.78377	2.64995	2.84129	2.68767	2.55947	2.84567	2.6085	2.83091	2.8637	2.89025	2.74181	2.87311
	ENSG00000150457	2.89534	2.92147	2.88249	2.84035	2.82461	2.84503	2.892	2.98524	2.90992	3.04029	2.92172	2.88364	2.85376	2.91294	3.076	3.13001	2.71009	2.81914	2.94225	2.8814	3.03379	2.96084	2.89773	2.8347	2.79636	2.76251	3.02181	2.82656	2.7438	2.98616	2.8961	2.73234	2.89764	2.95958	2.9587	2.87061	2.65519	2.88035	2.86011	2.79988	2.91109	2.90786	2.72722	2.9523	2.93409	2.85454	2.79936	2.77928
	ENSG00000151067	2.26971	2.17999	2.07726	2.19254	2.13901	2.13037	2.10107	2.2019	1.99454	2.0489	1.99149	2.02548	2.0374	2.34059	2.04675	1.80359	2.0901	1.98414	2.12755	2.11048	2.00871	1.96685	2.07491	2.13114	1.67104	1.87159	2.10486	1.97385	2.05358	2.10802	1.98074	2.0014	2.15403	2.38012	1.81588	2.07119	2.11945	2.07491	2.14772	2.09462	1.80917	2.01742	2.24546	2.30957	2.08476	2.27312	2.25154	2.06262
	ENSG00000101306	4.40847	4.38897	4.30097	4.22611	4.23405	3.88916	4.25875	4.26523	4.22329	3.94174	4.32983	4.17602	4.28695	4.15082	4.02816	3.91016	4.13787	4.07841	4.34316	4.24184	4.24419	4.16286	4.20425	4.06604	4.12658	4.21749	3.85472	4.10712	4.0451	4.10516	3.68218	4.04307	3.81193	3.7167	4.33826	4.05454	4.24419	3.83213	4.22329	4.04707	4.11764	4.22902	3.58268	4.1963	3.97895	4.15584	4.08233	4.08796
	ENSG00000079215	2.47627	2.72662	2.65346	2.64469	2.66655	2.59144	2.89731	2.93992	2.90018	2.78234	2.78592	2.8473	2.9219	2.82227	2.89189	3.03076	2.83059	2.80145	2.93044	2.92661	2.53507	2.5343	2.78769	2.65838	2.83902	2.83642	2.63943	2.7243	2.7052	2.78981	2.79949	2.83233	2.79424	2.94702	2.67186	2.73224	2.40019	2.7923	2.7385	2.83736	2.59099	2.59946	2.55754	2.67186	2.73252	2.97169	2.88116	2.75847
	ENSG00000205978	2.58353	2.48506	2.35805	2.45755	2.33109	2.44144	2.5325	2.42076	2.46682	2.5207	2.5308	2.54118	2.52729	2.59099	2.54039	2.34745	2.53152	2.5183	2.46128	2.41097	2.46408	2.45825	2.44051	2.44476	2.21748	2.40423	2.3517	2.37198	2.22976	2.47842	2.39168	2.3299	2.1559	2.39628	2.23841	2.46319	2.32145	2.49154	2.418	2.35369	2.16107	2.16905	2.27258	2.48967	2.46672	2.51667	2.45214	2.58218
	ENSG00000174600	2.11757	2.01292	1.92788	1.96538	1.99105	1.90319	2.01304	2.09141	1.97358	2.49711	2.04383	2.00917	1.88764	2.24685	2.2347	2.32429	2.01674	2.22745	2.06696	1.93158	2.19392	2.01722	1.89304	1.86341	2.31094	2.36293	2.32606	2.47321	2.45507	2.58865	2.30417	2.06206	2.66583	2.32498	2.07347	2.05548	1.96211	2.15285	2.21369	2.10816	2.371	2.46173	2.30082	2.10414	2.15649	2.40507	2.34156	2.67903
	ENSG00000106404	1.89938	1.67911	1.61759	1.52666	1.5549	1.80179	1.61827	1.70527	1.59107	1.59669	1.82003	1.89097	1.7491	1.68735	2.14283	1.8292	1.57251	1.8502	1.63767	1.61938	1.91788	1.63747	1.91499	1.7645	1.71659	1.73404	1.55699	1.53308	1.78751	1.70214	1.58599	1.80165	1.62453	1.87264	1.16956	1.00203	1.71435	1.73327	1.53256	1.60073	1.79889	1.96723	1.49939	1.88285	1.59879	1.78949	1.61499	1.79017
	ENSG00000028137	2.59568	2.75054	2.47611	2.7382	2.62128	2.86393	2.54485	2.83441	2.50492	2.81225	2.55524	2.74799	2.43815	2.7284	2.66671	2.8952	2.47747	2.57804	2.41204	2.791	2.48607	2.7394	2.52131	2.88946	2.53187	2.74719	2.58716	2.67534	2.91934	2.61973	2.6747	2.82104	2.88124	3.00442	2.52666	2.67606	2.54879	2.88068	2.74646	2.85587	2.43919	2.67507	2.89879	2.53826	2.68328	2.4982	2.70508	2.87374
	ENSG00000161381	2.57649	2.5876	2.61758	2.75299	2.66094	2.62882	2.49641	2.49898	2.62687	2.78234	2.5529	2.55901	2.43418	2.41893	2.62386	2.50814	2.74719	2.72735	2.57147	2.46607	2.59823	2.73136	2.5466	2.55221	2.60617	2.82183	2.62749	2.61569	2.68461	2.71613	2.63057	2.58032	2.30455	1.98601	2.58145	2.59408	2.66843	2.80699	2.66993	2.62139	2.67243	2.77187	2.6647	2.53287	2.46786	2.61048	2.72994	2.90952
	ENSG00000174807	2.33512	2.47131	2.33195	2.39611	2.40806	2.28784	2.41204	2.29226	2.41171	2.81591	2.30848	2.35266	2.23003	2.47212	2.85983	2.30589	2.35299	2.55524	2.40788	2.40085	2.51302	2.37537	2.39678	2.34257	2.82116	2.93312	2.52869	2.81195	2.69226	2.84738	2.46518	2.58626	3.25122	3.33502	2.53287	2.54341	2.42212	2.72253	2.71993	2.70301	3.00723	3.33855	2.76834	2.54473	2.60617	2.77292	2.62994	3.12499
	ENSG00000165731	2.41779	2.57567	2.56858	2.59144	2.69747	2.55655	2.52918	2.37067	2.5775	2.76579	2.50636	2.58947	2.42416	2.11541	2.56344	2.6622	2.59669	2.6647	2.35762	2.36427	2.61125	2.65694	2.43412	2.32939	2.22539	2.47276	2.72178	2.26678	2.0333	2.82624	2.40806	2.51034	1.26134	1.16303	2.3387	2.61485	2.59479	2.65946	2.5887	2.62386	2.16107	2.12294	2.30878	2.61158	2.68767	2.58649	2.60778	2.50844
	ENSG00000130066	2.70317	2.62476	2.70473	2.65466	2.73093	2.6912	2.88104	2.71843	2.68305	2.97261	2.80787	2.65164	2.67534	2.6674	3.04076	3.03424	2.81118	2.92431	2.79117	2.64884	3.08416	2.74856	2.65437	2.59227	2.94432	2.84466	3.01351	3.04076	3.0493	2.96589	2.70508	2.74231	3.03614	2.97482	2.87191	2.7467	2.85786	2.81728	2.71069	2.77148	3.1572	3.19305	2.81932	2.73086	2.82278	2.88587	2.79253	2.97156
	ENSG00000184060	1.70925	1.5791	1.41556	1.77369	1.53912	1.68678	1.50503	1.82491	1.45575	1.68241	1.70343	1.73387	1.6232	1.64523	1.81436	1.75	1.65412	1.71345	1.72148	1.65732	1.64241	1.65065	1.53498	1.46403	1.84028	1.81795	1.63924	1.93703	2.11444	1.95909	1.76958	1.61416	2.07153	1.79062	1.72075	1.90366	1.93896	1.80124	1.87745	1.67947	1.97231	2.17333	1.66034	1.47672	1.83468	1.58418	1.79434	2.25682
	ENSG00000099958	0	0.352859	0.154405	0.594676	0.0748867	0	0	0.405815	0	0	0	0	0	0.271245	0.822379	0.830609	0.58076	0.0443902	0	0	0.449132	0.0656242	0	1.05917	0.398474	0	0.608026	0.119277	0.812069	0	0.749261	0.423448	0.81567	0.322983	0.53932	0.832614	0	0	0	0	0.887549	0.253583	0	0.396552	0	0.761384	0.634377	0
	ENSG00000183347	0	0.809959	0.773307	0.818107	0.37908	1.24905	0	0.814505	0.630964	1.25013	0.393843	1.02647	0.172929	0.717322	0.74295	1.63046	0.892109	1.50781	0.0934116	0.59852	0	1.02066	0	1.25365	0.653024	0.521688	0	1.05788	1.52378	0.262845	0.828093	1.29055	1.2718	0.741732	0.483746	1.54739	0	1.19809	0	1.22985	1.21109	1.16371	0	0	1.40727	0	1.54048	0.791138
	ENSG00000122877	1.20102	0.352859	0.438023	0.107305	0.37908	0.856705	1.46966	0.596598	1.07791	2.17185	1.38195	1.02647	0	0.0231562	0.991331	1.42086	0.58076	1.4793	0.729303	0.98063	2.6158	1.28418	0.649097	0	1.4615	0.878996	1.04924	1.48855	1.63492	2.28554	1.28969	0.694071	1.68925	0.978846	1.15236	1.30567	1.40727	1.22822	1.03197	0.55167	1.28595	1.58599	0.928292	1.30008	0.993164	0.88288	1.45689	1.38045
	ENSG00000135605	1.40953	1.51689	1.53804	1.50076	1.58544	1.71121	1.64056	1.46315	1.5253	1.44378	1.26833	1.42118	1.57764	1.42823	1.44848	1.54629	1.44378	1.2954	1.54943	1.58787	1.64241	1.37029	1.55258	1.52006	1.534	1.49668	0.995815	1.56587	1.67211	1.47802	1.4974	1.22113	1.51611	1.61147	1.87567	1.48745	1.74063	1.22822	1.38862	1.37434	1.86313	1.52944	1.46937	1.10137	1.38448	1.19535	1.49986	1.66736
	ENSG00000131459	1.85823	2.06973	1.76591	2.09799	1.92046	1.69894	2.05206	1.80001	1.93219	2.40033	1.88511	1.94734	1.88764	2.0417	2.31692	1.97358	1.71982	1.94716	1.92205	1.86066	2.0251	2.01722	2.03414	1.82571	2.32293	2.33223	2.18271	2.34907	2.19254	2.50095	1.75427	2.09799	2.55458	2.45481	2.00839	2.05145	1.79859	2.29778	2.30227	2.22274	2.33147	3.01543	2.00004	1.9156	2.03201	2.37837	2.10983	2.39294
	ENSG00000100983	2.65357	2.68049	2.60108	2.65996	2.68203	2.64224	2.70964	2.71284	2.69925	2.7278	2.72368	2.78908	2.71643	2.63532	2.69541	2.73177	2.6564	2.78424	2.71652	2.68183	2.60488	2.6082	2.68345	2.72662	2.6759	2.79723	2.58926	2.64796	2.64677	2.5692	2.61703	2.65357	2.64924	2.56767	2.58886	2.57778	2.53224	2.70333	2.60527	2.65915	2.69991	2.59395	2.79849	2.68668	2.67309	2.45131	2.66969	2.65164
	ENSG00000148344	1.20102	0.88391	0.773307	0.899751	1.08418	0.856705	1.1333	1.011	0.8514	0.875752	1.03365	0.816888	0.431575	1.31797	1.20477	0.604287	0.955377	0.986887	1.02194	0.737394	1.07695	1.22798	0.451841	1.0137	1.60098	1.3708	1.43209	1.62685	1.37126	1.08207	0	0.291617	2.05036	1.93841	1.06272	0.862293	1.25898	1.12707	1.38862	1.25589	1.53318	1.8653	1.07567	1.21595	1.16203	1.4957	0.990092	1.35429
	ENSG00000079308	4.20965	4.12658	4.11575	4.10712	4.15822	4.01066	4.00833	4.11764	4.12955	4.05074	3.98918	4.05232	4.03022	4.17602	4.1428	3.97182	3.98769	4.01556	4.01225	3.98191	3.99201	3.99069	4.01886	4.05074	3.97646	3.94824	3.80744	3.98307	4.08447	3.95116	3.97363	4.01066	4.1828	4.50455	4.08447	4.14841	3.84509	3.91738	4.02041	3.93776	4.02816	4.07214	3.90003	4.02613	3.99069	4.02613	4.02425	4.08233
	ENSG00000151388	1.71967	1.61916	1.67319	1.52666	1.7528	1.59328	1.58986	1.578	1.5741	1.66784	1.85793	1.89825	1.73785	1.67859	1.82072	1.35248	1.95799	1.83109	1.7761	1.9056	1.75779	1.65065	1.7472	1.64402	1.71659	1.84638	2.06173	1.73479	1.78751	1.90907	1.75427	1.73121	1.88363	2.28433	1.57359	1.96941	1.25898	1.80124	1.60369	1.84763	1.69625	1.58599	2.02624	1.57498	1.58468	1.6449	1.92758	1.91788
	ENSG00000159128	2.41097	2.41951	2.39052	2.43662	2.50171	2.5545	2.50588	2.47434	2.59064	2.58046	2.43199	2.50528	2.41204	2.54362	2.48003	2.59255	2.44404	2.4492	2.3838	2.48607	2.42166	2.40667	2.50492	2.50528	2.5125	2.60184	2.62882	2.71697	2.67547	2.75159	2.83867	2.72495	2.81082	2.71202	2.48342	2.58833	2.70272	2.76206	2.53344	2.71434	2.39381	2.6037	2.60131	2.5237	2.59884	2.59325	2.61952	2.69617
	ENSG00000187231	2.43212	2.5279	2.47611	2.44322	2.47442	2.4492	2.53121	2.54648	2.5125	2.5876	2.45214	2.54268	2.48672	2.58833	2.59247	2.5154	2.59541	2.54996	2.60792	2.61096	2.65316	2.70435	2.6098	2.52993	2.61414	2.46173	2.43182	2.71672	2.68283	2.63476	2.64207	2.59657	2.95257	3.22711	2.51283	2.57538	2.34349	2.62453	2.69887	2.62139	2.84757	2.72855	2.69761	2.63532	2.59395	2.80416	2.63476	2.63497
	ENSG00000111181	0.811177	0.352859	0.943046	1.06236	0.921596	0.615852	0.426157	0.726321	0.168298	0.140511	0.131248	0	0.858766	1.01563	0.642544	1.01842	0.58076	1.02892	0.729303	0	0.163667	0.907511	0.451841	0.600442	0.917071	0.771816	0	0.834263	0.812069	0.663452	0.896799	0	1.00518	0.522475	0.483746	0	0	0.324905	0.477949	0.694071	0.887549	0.845036	0.999657	0.699679	0.93824	0	0.847146	0.722121
	ENSG00000166016	2.85548	2.8366	2.80447	2.67547	2.92938	2.92413	2.84757	2.76163	2.86351	2.86181	2.84328	2.78636	2.7015	2.78989	2.67728	2.74799	2.58379	2.5904	2.89805	2.85983	3.02462	2.89987	2.75847	2.76771	2.7682	2.66583	2.93882	2.67255	2.61237	2.92698	2.87302	2.67222	2.38511	2.365	2.68242	2.75054	2.70887	2.75077	2.68393	2.61595	2.49001	2.46907	2.78981	2.84652	2.85612	2.69503	2.73624	2.59866
	ENSG00000147883	2.03517	2.05759	2.03584	2.3134	2.14258	2.2042	2.37579	2.51201	2.22073	2.4151	2.40064	2.52061	2.51577	2.29493	2.49477	2.25067	2.28729	2.32696	2.47022	2.16438	1.79193	1.93099	2.21101	2.5235	2.62949	2.27156	2.37597	2.61717	2.55749	2.34508	2.53576	2.69042	2.49019	2.74775	2.35677	2.60147	2.23262	2.54001	2.18315	2.60298	2.06073	2.18701	2.0972	2.25134	2.12816	2.37579	2.57945	2.32813
	ENSG00000198853	3.37356	3.33342	3.37767	3.39691	3.48638	3.46377	3.4918	3.40783	3.3752	3.41201	3.4953	3.53675	3.50392	3.52883	3.4167	3.44007	3.38379	3.41912	3.47664	3.46273	3.3752	3.29958	3.42171	3.52067	3.40597	3.11377	3.28198	3.38062	3.35822	3.39407	3.34364	3.47366	3.19606	3.07435	3.20256	3.26545	3.192	3.41103	3.30234	3.29243	3.07613	3.19777	3.33881	3.38527	3.26867	3.53166	3.52259	3.09472
	ENSG00000166033	2.42212	2.44843	2.29465	2.31084	2.36595	2.40409	2.38477	2.40366	2.46332	2.60108	2.36554	2.40019	2.33749	2.55879	2.73273	2.36835	2.23841	2.51637	2.42166	2.44843	2.46408	2.36079	2.31748	2.36987	2.80191	2.64053	2.44051	2.87655	2.78921	2.71727	2.68242	2.59823	3.12589	3.28299	2.55615	2.53826	2.43837	2.62497	2.55338	2.62386	2.72095	2.93827	2.72662	2.43016	2.44247	2.75077	2.68824	2.87528
	ENSG00000057704	2.90339	2.84129	2.84567	2.79189	2.91202	2.74842	2.81082	2.70012	2.83694	2.56019	2.85722	2.77148	2.7402	2.70779	2.54408	2.63876	2.71878	2.70542	2.85623	2.86419	2.75958	2.67665	2.74735	2.64716	2.92653	2.65788	2.64906	2.93838	2.84408	2.93157	2.888	2.88535	3.10354	2.83997	2.93268	2.90157	2.73014	2.88207	2.77075	2.75365	2.68736	2.64183	2.85612	2.73974	2.68767	2.93562	2.9963	2.67862
	ENSG00000135318	1.75087	1.8054	1.71148	1.67185	1.84543	1.73266	1.6878	1.71266	1.80124	1.88624	1.69024	1.71091	1.73785	1.96633	2.09873	1.59204	1.66673	1.98791	1.58011	1.64294	1.85718	1.66441	1.6886	1.6323	2.11665	2.17144	1.7528	2.31959	2.19254	2.185	1.81112	2.1008	2.61494	2.53982	1.9971	2.0208	1.95216	2.14421	2.05378	2.08278	2.36111	2.64253	2.31582	1.65083	1.94734	2.1847	2.1847	2.44
	ENSG00000169213	0	0	0	0.391134	0	0	0	0	0	0	0	0	0	0	0	0	0	0	0	0	0	0	0	0	0	0.20727	0	0.119277	0	0.262845	0.52781	0	0.454793	0	0	0	0	0	0	0	0.00463123	0.00926246	0	0	0	0	0	0
	ENSG00000162576	3.02105	3.00577	3.00663	3.21001	2.98923	3.01182	2.80663	2.93256	2.89764	2.93911	2.90729	2.91294	2.9295	2.95555	3.06082	2.84614	2.98923	3.09067	2.95438	2.88551	3.00738	3.02721	3.11853	3.07751	3.06542	3.18083	2.79539	3.07435	2.98305	2.81983	2.8808	2.91162	3.40206	3.4104	2.80176	2.74516	2.90286	3.07767	2.89138	2.9907	3.07137	3.19495	3.05479	2.8294	2.77867	3.00111	2.9505	3.13633
	ENSG00000006652	3.33855	3.26545	3.24597	3.21368	3.03222	3.29008	3.50029	3.66991	3.24825	3.98044	3.28744	3.18108	3.30234	3.28767	3.40305	3.73849	3.23357	3.39526	3.53801	3.28495	3.55347	3.61636	3.32474	3.22508	3.47764	3.19559	3.71128	3.47872	3.32803	3.89267	3.61833	3.41385	3.57561	3.24963	3.06258	3.20234	3.12723	3.52609	3.12103	3.22378	3.61317	3.51762	3.52333	3.62027	3.6574	3.47696	3.3786	3.16442
	ENSG00000100292	2.84906	2.16031	2.53576	2.76351	2.07983	2.01196	2.16454	2.35574	1.99454	2.15285	1.98514	2.03088	1.85	1.83655	2.16927	2.1467	2.41352	2.42479	2.23478	2.31084	2.17103	2.39933	2.35989	2.62195	2.43769	2.51392	2.00565	2.51698	2.41779	2.28784	2.15892	1.92812	2.74646	2.56987	2.59255	2.7887	2.4619	2.09045	2.30502	2.15972	2.75159	2.83244	2.34928	2.28971	1.82784	2.26067	2.23315	2.72178
	ENSG00000180875	1.72935	1.29369	2.55987	1.80664	2.41325	1.95111	1.83623	1.97949	1.32717	1.2121	2.28623	1.58185	2.05932	1.56579	1.38498	1.11174	1.42086	0	2.185	1.91207	2.30322	2.08684	2.22745	1.87654	1.86946	1.7978	1.04924	1.9631	1.76698	2.23262	0	1.33497	2.02045	1.50475	2.81591	2.22464	2.05844	0.997718	2.00884	2.06247	2.6194	2.36131	1.19451	1.57498	1.92046	1.62218	0.468687	1.92469
	ENSG00000163430	2.99242	3.19325	2.97397	3.19287	3.1113	3.07317	3.06734	3.03517	3.24672	3.38289	2.97051	3.02287	3.01456	3.16623	3.48235	3.13856	2.89578	3.36721	3.01543	3.08521	3.06555	3.10101	2.93814	2.96641	3.49998	3.66469	3.27469	3.63385	3.53438	3.33559	3.26344	3.25689	3.93776	4.07012	3.20696	3.20632	3.35987	3.50946	3.33078	3.36189	3.65684	3.86211	3.58226	2.9937	3.22068	3.52974	3.4605	3.90586
	ENSG00000123358	3.55784	3.31548	3.13748	2.98424	3.15172	3.17574	3.87191	3.52454	3.14709	3.41818	3.47041	2.99801	3.05059	3.13554	3.11551	3.65945	3.02986	3.37382	3.80744	3.32993	4.44384	3.96628	3.72186	3.22508	3.44582	3.13424	3.29625	3.40649	2.94805	3.18127	3.43168	2.80534	3.49063	3.23144	3.28365	3.26741	2.98674	2.98777	3.05831	2.76666	3.63432	3.60172	2.71472	3.36902	3.33054	3.1438	2.68723	3.12589
	ENSG00000163736	0.888579	1.24084	1.30703	1.06236	0	0	0	0.405815	1.59107	1.6299	0.590832	0.350149	0	0	1.68572	2.36524	0.813287	0.688841	0.586095	0.59852	0	1.06936	0.649097	0.721091	1.00165	0.360903	0.932137	0.834263	1.15416	0	0.896799	1.37555	0	1.65922	1.09091	0.525888	0	0	1.12247	1.53688	0.00463123	1.01924	1.23469	0.556815	1.36235	0.935857	0.902598	0.791138
	ENSG00000145777	1.40953	1.54864	1.5723	1.57668	1.52108	1.84365	1.58986	1.33872	1.51033	1.1247	1.38195	1.59718	1.34926	1.44093	1.32538	1.42086	1.30184	1.34694	1.02194	1.35817	1.41848	1.49468	1.36484	1.6054	1.48993	1.55347	1.62549	1.53765	1.51471	1.38914	1.82993	1.27368	1.00518	1.07475	1.51422	1.41012	1.94923	1.64758	1.31925	1.76224	1.48426	1.36391	1.52983	1.44038	1.64994	1.4957	1.60509	1.54293
	ENSG00000189067	2.67743	2.82597	2.67066	2.65011	2.28433	2.25755	2.7597	2.87191	2.55778	2.74625	2.71304	2.73023	2.87003	2.9225	2.84991	2.91607	2.50858	2.66882	2.70407	2.57354	2.67027	2.78829	2.56031	2.60905	2.92896	2.72505	2.78884	3.06218	3.0266	2.90003	2.96861	2.65878	3.10666	3.19437	2.5691	2.50822	2.67923	2.86619	2.87374	2.95739	2.68156	2.87593	2.9803	2.59541	2.70374	2.61468	2.74761	2.80205
	ENSG00000077238	2.34472	2.16291	2.01292	1.98699	2.02034	2.06369	2.17888	2.25286	2.29972	2.52539	1.99149	2.13529	2.11174	2.36682	2.41479	2.43859	1.98791	2.16107	2.27934	2.30826	2.43745	2.257	2.0159	2.12773	2.21173	2.21035	2.18743	2.24625	2.34882	2.38604	2.25403	2.12357	2.55829	2.69541	2.17744	2.17017	1.92526	2.2688	2.1102	2.15972	2.06411	2.59176	2.2414	2.24152	2.32788	2.30201	2.21101	2.4345
	ENSG00000089327	2.02995	1.87192	1.84378	1.93219	1.84543	1.88857	2.02967	1.89275	2.06479	2.08361	1.85793	2.00917	1.92561	2.13608	2.01829	1.92294	1.93275	1.95323	1.98315	2.03125	1.89204	1.85054	1.85355	1.78497	1.93578	1.93664	2.05341	1.8898	1.98718	1.8479	1.93073	1.87383	2.06989	2.31318	1.74481	1.71442	2.01366	1.46674	1.75309	1.7307	1.96222	2.19959	1.7877	1.87133	1.6941	1.7996	1.83478	1.92469
	ENSG00000128604	1.17068	1.17799	1.33707	1.10923	1.03851	1.39086	1.20627	1.33872	1.32717	1.61358	1.15912	1.23235	1.34926	1.51471	1.65811	1.70994	1.27305	1.4957	1.34804	1.30278	1.25419	1.22798	1.27796	1.10651	1.62218	1.76421	1.50953	1.86249	1.67211	1.76781	1.4974	1.27368	1.77224	1.45902	1.49094	1.44952	1.51813	1.48541	1.53256	1.47102	1.78923	1.99573	1.71469	0.880769	1.2586	1.65261	1.35638	1.87192
	ENSG00000167157	0.888579	0.809959	0	0.594676	0.0748867	0.126617	0.13588	0.958547	0.168298	0.875752	0	0.350149	0.431575	1.29751	1.11073	0.830609	0.0841491	0.789542	0.729303	0.737394	0.654946	0.0656242	0.159036	0.721091	0.917071	1.13535	1.09933	1.18001	0.923398	1.17155	0.650588	1.25638	1.71537	1.63721	0.820854	0.554893	0.84293	0.973196	0.91292	0.787106	1.11932	1.60083	0.586987	0.186823	0.403106	1.32297	1.10208	1.28969
[truncated: 17 more columns]
